# Supplementary material for: Unraveling the Genomic Potential of the Thermophilic Bacterium Anoxybacillus flavithermus from an Antarctic Geothermal Environment
Source: Microorganisms. 2022 Aug 19;10(8):1673. doi: 10.3390/microorganisms10081673 (PMC9413872; doi:10.3390/microorganisms10081673)
Supplement: Supplementary file 1 [file microorganisms-10-01673-s001.zip]

Archive with 2 entries (2 files):
- Cópia de Supplementary-Material_Table-S8.xlsx
- microorganisms-1804505-supplementary-proof_JS.pdf
