# Supplementary material for: Unraveling the Genomic Potential of the Thermophilic Bacterium Anoxybacillus flavithermus from an Antarctic Geothermal Environment
Source: Microorganisms. 2022 Aug 19;10(8):1673. doi: 10.3390/microorganisms10081673 (PMC9413872; doi:10.3390/microorganisms10081673)
Supplement: Supplementary file 1 [file microorganisms-10-01673-s001.zip › Cópia de Supplementary-Material_Table-S8.xlsx]

## Sheet: LAT_11
Table S8. Genes related to the carbohydrate metabolism of Anoxybacillus flavithermus strains and their corresponding locus tag, annotated with GO FEAT
Locus tag	Length	Product	Completeness	Gene onthology
NFPJCLFB_00113 PTS system fructose-specific EIIABC component	612	PTS system fructose-specific transporter subunit IIABC	97.45% [612/628]	GO:0005351 - carbohydrate:proton symporter activity|GO:0005886 - plasma membrane|GO:0009401 - phosphoenolpyruvate-dependent sugar phosphotransferase system|GO:0016021 - integral component of membrane|GO:0022877 - protein-N(PI)-phosphohistidine-fructose phosphotransferase system transporter activity
NFPJCLFB_00167 hypothetical protein	760	Alpha-glucosidase	96.57% [760/787]	GO:0004553 - hydrolase activity hydrolyzing O-glycosyl compounds|GO:0005975 - carbohydrate metabolic process|GO:0030246 - carbohydrate binding
NFPJCLFB_00168 Beta/alpha-amylase	502	Alpha-amylase	98.05% [502/512]	GO:0004556 - alpha-amylase activity|GO:0005509 - calcium ion binding|GO:0005975 - carbohydrate metabolic process|GO:0016021 - integral component of membrane|GO:0103025 - alpha-amylase activity (releasing maltohexaose)
NFPJCLFB_00171 Cyclodextrin-binding protein	427	Maltodextrin-binding protein	97.71% [427/437]	GO:0005886 - plasma membrane|GO:0015144 - carbohydrate transmembrane transporter activity
NFPJCLFB_00172 Neopullulanase	581	Cyclomaltodextrinase	97.48% [581/596]	GO:0004556 - alpha-amylase activity|GO:0005509 - calcium ion binding|GO:0005975 - carbohydrate metabolic process
NFPJCLFB_00251 Beta-phosphoglucomutase	195	Beta-phosphoglucomutase	88.24% [195/221]	GO:0000287 - magnesium ion binding|GO:0005975 - carbohydrate metabolic process|GO:0008801 - beta-phosphoglucomutase activity|GO:0016787 - hydrolase activity
NFPJCLFB_00253 Carbohydrate diacid regulator	351	Sugar diacid utilization regulator	94.10% [351/373]
NFPJCLFB_00396 hypothetical protein	319	NodB homology domain-containing protein	98.15% [319/325]	GO:0005975 - carbohydrate metabolic process|GO:0016810 - hydrolase activity acting on carbon-nitrogen (but not peptide) bonds
NFPJCLFB_00698 hypothetical protein	1884	Amylopullulanase	91.81% [1884/2052]	GO:0004553 - hydrolase activity hydrolyzing O-glycosyl compounds|GO:0005975 - carbohydrate metabolic process|GO:2001070 - starch binding
NFPJCLFB_00920 hypothetical protein	221	Polysaccharide deacetylase family protein	98.22% [221/225]	GO:0005975 - carbohydrate metabolic process|GO:0016021 - integral component of membrane|GO:0016810 - hydrolase activity acting on carbon-nitrogen (but not peptide) bonds
NFPJCLFB_00954 Glutamine--fructose-6-phosphate aminotransferase [isomerizing]	596	Glutamine--fructose-6-phosphate aminotransferase [isomerizing]	97.87% [596/609]	GO:0004360 - glutamine-fructose-6-phosphate transaminase (isomerizing) activity|GO:0005737 - cytoplasm|GO:0005975 - carbohydrate metabolic process|GO:0097367 - carbohydrate derivative binding|GO:1901137 - carbohydrate derivative biosynthetic process
NFPJCLFB_00955 Phosphoglucosamine mutase	442	Phosphoglucosamine mutase	97.14% [442/455]	GO:0000287 - magnesium ion binding|GO:0005975 - carbohydrate metabolic process|GO:0008966 - phosphoglucosamine mutase activity
NFPJCLFB_01269 Beta-phosphoglucomutase	219	Beta-phosphoglucomutase	97.77% [219/224]	GO:0000287 - magnesium ion binding|GO:0005975 - carbohydrate metabolic process|GO:0008801 - beta-phosphoglucomutase activity|GO:0016787 - hydrolase activity
NFPJCLFB_01271 Formate acetyltransferase	752	Pyruvate-formate lyase	98.30% [752/765]	GO:0005737 - cytoplasm|GO:0005975 - carbohydrate metabolic process|GO:0008861 - formate C-acetyltransferase activity|GO:0016829 - lyase activity
NFPJCLFB_01278 Deoxyribonucleoside regulator	313	RNA polymerase subunit sigma-70	98.43% [313/318]	GO:0003677 - DNA binding|GO:0006355 - regulation of transcription DNA-templated|GO:0030246 - carbohydrate binding
NFPJCLFB_01280 Deoxyribose-phosphate aldolase	221	Deoxyribose-phosphate aldolase	98.66% [221/224]	GO:0004139 - deoxyribose-phosphate aldolase activity|GO:0005737 - cytoplasm|GO:0009264 - deoxyribonucleotide catabolic process|GO:0016052 - carbohydrate catabolic process|GO:0046386 - deoxyribose phosphate catabolic process
NFPJCLFB_01291 Malate dehydrogenase	72	Malate dehydrogenase	98.63% [72/73]	GO:0005975 - carbohydrate metabolic process|GO:0006099 - tricarboxylic acid cycle|GO:0019752 - carboxylic acid metabolic process|GO:0030060 - L-malate dehydrogenase activity
NFPJCLFB_01314 L-arabinose transport system permease protein AraQ	277	Carbohydrate ABC transporter permease	98.58% [277/281]	GO:0005886 - plasma membrane|GO:0016021 - integral component of membrane|GO:0055085 - transmembrane transport
NFPJCLFB_01363 Phosphoglucomutase	558	Phosphomannomutase	94.90% [558/588]	GO:0000287 - magnesium ion binding|GO:0005975 - carbohydrate metabolic process|GO:0016868 - intramolecular transferase activity phosphotransferases
NFPJCLFB_01372 Oligo-16-glucosidase	552	Glucohydrolase	98.05% [552/563]	GO:0005975 - carbohydrate metabolic process|GO:0016787 - hydrolase activity
NFPJCLFB_01423 Trehalose transport system permease protein SugB	275	ABC-type sugar transport system permease component	98.57% [275/279]	GO:0005886 - plasma membrane|GO:0008643 - carbohydrate transport|GO:0016021 - integral component of membrane|GO:0055085 - transmembrane transport
NFPJCLFB_01424 Oligo-16-glucosidase	556	Glucohydrolase	97.54% [556/570]	GO:0005975 - carbohydrate metabolic process|GO:0016787 - hydrolase activity
NFPJCLFB_01509 Glucose-1-phosphate adenylyltransferase	784	Nucleoside-diphosphate-sugar pyrophosphorylase	97.15% [784/807]	GO:0005975 - carbohydrate metabolic process|GO:0009058 - biosynthetic process|GO:0016779 - nucleotidyltransferase activity|GO:0016868 - intramolecular transferase activity phosphotransferases
NFPJCLFB_01729 Glycerol-3-phosphate dehydrogenase [NAD(P)+]	336	Glycerol-3-phosphate dehydrogenase [NAD(P)+]	97.67% [336/344]	GO:0004367 - glycerol-3-phosphate dehydrogenase|GO:0005975 - carbohydrate metabolic process|GO:0006650 - glycerophospholipid metabolic process|GO:0008654 - phospholipid biosynthetic process|GO:0009331 - glycerol-3-phosphate dehydrogenase complex|GO:0046167 - glycerol-3-phosphate biosynthetic process|GO:0046168 - glycerol-3-phosphate catabolic process|GO:0051287 - NAD binding
NFPJCLFB_01828 Peptidoglycan-N-acetylmuramic acid deacetylase PdaC	233	Chitooligosaccharide deacetylase	98.31% [233/237]	GO:0005975 - carbohydrate metabolic process|GO:0016810 - hydrolase activity acting on carbon-nitrogen (but not peptide) bonds
NFPJCLFB_01888 3-hexulose-6-phosphate isomerase	182	6-phospho 3-hexuloisomerase	96.81% [182/188]	GO:0016853 - isomerase activity|GO:0097367 - carbohydrate derivative binding|GO:1901135 - carbohydrate derivative metabolic process
NFPJCLFB_01889 3-hexulose-6-phosphate synthase	211	3-hexulose-6-phosphate synthase	98.60% [211/214]	GO:0004590 - orotidine-5'-phosphate decarboxylase activity|GO:0005975 - carbohydrate metabolic process|GO:0006207 - 'de novo' pyrimidine nucleobase biosynthetic process|GO:0043801 - hexulose-6-phosphate synthase activity
NFPJCLFB_01934 Peptidoglycan-N-acetylmuramic acid deacetylase PdaA	255	Polysaccharide deacetylase	96.96% [255/263]	GO:0005975 - carbohydrate metabolic process|GO:0016810 - hydrolase activity acting on carbon-nitrogen (but not peptide) bonds
NFPJCLFB_02059 UDP-N-acetylglucosamine--N-acetylmuramyl-(pentapeptide) pyrophosphoryl-undecaprenol N-acetylglucosamine transferase	362	UDP-N-acetylglucosamine--N-acetylmuramyl-(pentapeptide) pyrophosphoryl-undecaprenol N-acetylglucosamine transferase	98.10% [362/369]	GO:0005886 - plasma membrane|GO:0005975 - carbohydrate metabolic process|GO:0007049 - cell cycle|GO:0008360 - regulation of cell shape|GO:0009252 - peptidoglycan biosynthetic process|GO:0030259 - lipid glycosylation|GO:0050511 - undecaprenyldiphospho-muramoylpentapeptide beta-N-acetylglucosaminyltransferase activity|GO:0051301 - cell division|GO:0051991 - UDP-N-acetyl-D-glucosamine:N-acetylmuramo…
NFPJCLFB_02107 Ribulose-phosphate 3-epimerase	218	Ribulose-phosphate 3-epimerase	98.64% [218/221]	GO:0004750 - ribulose-phosphate 3-epimerase activity|GO:0005975 - carbohydrate metabolic process|GO:0006098 - pentose-phosphate shunt|GO:0046872 - metal ion binding
NFPJCLFB_02155 Putative sugar phosphate isomerase YwlF	147	Ribose-5-phosphate isomerase B	98.66% [147/149]	GO:0004751 - ribose-5-phosphate isomerase activity|GO:0005975 - carbohydrate metabolic process
NFPJCLFB_02168 Transaldolase	215	Probable transaldolase	98.62% [215/218]	GO:0004801 - sedoheptulose-7-phosphate:D-glyceraldehyde-3-phosphate glyceronetransferase activity|GO:0005737 - cytoplasm|GO:0005975 - carbohydrate metabolic process|GO:0006098 - pentose-phosphate shunt|GO:0016832 - aldehyde-lyase activity
NFPJCLFB_02203 Oligo-16-glucosidase	535	Oligo-14-16-alpha-glucosidase	97.99% [535/546]	GO:0003824 - catalytic activity|GO:0005975 - carbohydrate metabolic process
NFPJCLFB_02242 Alpha-amylase	608	Alpha-amylase	97.59% [608/623]	GO:0004553 - hydrolase activity hydrolyzing O-glycosyl compounds|GO:0005975 - carbohydrate metabolic process|GO:0008477 - purine nucleosidase activity|GO:0016021 - integral component of membrane|GO:2001070 - starch binding
NFPJCLFB_02527 Beta-xylosidase	400	Beta-xylosidase	78.43% [400/510]	GO:0005975 - carbohydrate metabolic process|GO:0009044 - xylan 14-beta-xylosidase activity
NFPJCLFB_02529 Endo-14-beta-xylanase A	684	Beta-xylanase	49.64% [684/1378]	GO:0030246 - carbohydrate binding|GO:0031176 - endo-14-beta-xylanase activity|GO:0045493 - xylan catabolic process
NFPJCLFB_02538 Beta-xylosidase	698	Beta-xylosidase	96.54% [698/723]	GO:0005975 - carbohydrate metabolic process|GO:0009044 - xylan 14-beta-xylosidase activity
NFPJCLFB_02549 Aldose 1-epimerase	333	Aldose 1-epimerase	93.02% [333/358]	GO:0004034 - aldose 1-epimerase activity|GO:0019318 - hexose metabolic process|GO:0030246 - carbohydrate binding
NFPJCLFB_02553 Alpha-galactosidase AgaA	155	Alpha-galactosidase	96.88% [155/160]	GO:0005975 - carbohydrate metabolic process|GO:0052692 - raffinose alpha-galactosidase activity
NFPJCLFB_02557 hypothetical protein	600	Glycosyl hydrolase	97.72% [600/614]	GO:0004553 - hydrolase activity hydrolyzing O-glycosyl compounds|GO:0005975 - carbohydrate metabolic process
NFPJCLFB_02582 Malate dehydrogenase	311	Malate dehydrogenase	98.11% [311/317]	GO:0005975 - carbohydrate metabolic process|GO:0006099 - tricarboxylic acid cycle|GO:0019752 - carboxylic acid metabolic process|GO:0030060 - L-malate dehydrogenase activity
NFPJCLFB_02657 Pullulanase	696	Type I pullulanase	97.07% [696/717]	GO:0004553 - hydrolase activity hydrolyzing O-glycosyl compounds|GO:0005975 - carbohydrate metabolic process
NFPJCLFB_02737 Putative sugar phosphate isomerase YwlF	147	Ribose-5-phosphate isomerase B	98.66% [147/149]	GO:0004751 - ribose-5-phosphate isomerase activity|GO:0005975 - carbohydrate metabolic process
NFPJCLFB_02750 Transaldolase	215	Probable transaldolase	98.62% [215/218]	GO:0004801 - sedoheptulose-7-phosphate:D-glyceraldehyde-3-phosphate glyceronetransferase activity|GO:0005737 - cytoplasm|GO:0005975 - carbohydrate metabolic process|GO:0006098 - pentose-phosphate shunt|GO:0016832 - aldehyde-lyase activity
NFPJCLFB_02785 Oligo-16-glucosidase	535	Oligo-14-16-alpha-glucosidase	97.99% [535/546]	GO:0003824 - catalytic activity|GO:0005975 - carbohydrate metabolic process
NFPJCLFB_02809 Translational regulator CsrA	80	Translational regulator CsrA	96.39% [80/83]	GO:0005737 - cytoplasm|GO:0006109 - regulation of carbohydrate metabolic process|GO:0006402 - mRNA catabolic process|GO:0044781 - bacterial-type flagellum organization|GO:0045947 - negative regulation of translational initiation|GO:0048027 - mRNA 5'-UTR binding|GO:1902208 - regulation of bacterial-type flagellum assembly
NFPJCLFB_02846 HPr kinase/phosphorylase	310	HPr kinase/phosphorylase	98.10% [310/316]	GO:0000155 - phosphorelay sensor kinase activity|GO:0000287 - magnesium ion binding|GO:0004674 - protein serine/threonine kinase activity|GO:0004712 - protein serine/threonine/tyrosine kinase activity|GO:0005524 - ATP binding|GO:0005975 - carbohydrate metabolic process|GO:0006109 - regulation of carbohydrate metabolic process
NFPJCLFB_02870 Central glycolytic genes regulator	343	DeoR family transcriptional regulator	98.56% [343/348]	GO:0030246 - carbohydrate binding
NFPJCLFB_03174 Beta-xylosidase	400	Beta-xylosidase	78.43% [400/510]	GO:0005975 - carbohydrate metabolic process|GO:0009044 - xylan 14-beta-xylosidase activity
NFPJCLFB_03176 Endo-14-beta-xylanase A	684	Beta-xylanase	49.42% [684/1384]	GO:0030246 - carbohydrate binding|GO:0031176 - endo-14-beta-xylanase activity|GO:0045493 - xylan catabolic process
NFPJCLFB_03185 Beta-xylosidase	698	Beta-xylosidase	96.54% [698/723]	GO:0005975 - carbohydrate metabolic process|GO:0009044 - xylan 14-beta-xylosidase activity
NFPJCLFB_03196 Aldose 1-epimerase	333	Aldose 1-epimerase	93.02% [333/358]	GO:0004034 - aldose 1-epimerase activity|GO:0019318 - hexose metabolic process|GO:0030246 - carbohydrate binding
NFPJCLFB_03200 Alpha-galactosidase AgaA	155	Alpha-galactosidase	96.88% [155/160]	GO:0005975 - carbohydrate metabolic process|GO:0052692 - raffinose alpha-galactosidase activity
NFPJCLFB_03204 hypothetical protein	600	Glycosyl hydrolase	97.72% [600/614]	GO:0004553 - hydrolase activity hydrolyzing O-glycosyl compounds|GO:0005975 - carbohydrate metabolic process
NFPJCLFB_03229 Malate dehydrogenase	311	Malate dehydrogenase	98.11% [311/317]	GO:0005975 - carbohydrate metabolic process|GO:0006099 - tricarboxylic acid cycle|GO:0019752 - carboxylic acid metabolic process|GO:0030060 - L-malate dehydrogenase activity
NFPJCLFB_03304 Pullulanase	696	Type I pullulanase	97.07% [696/717]	GO:0004553 - hydrolase activity hydrolyzing O-glycosyl compounds|GO:0005975 - carbohydrate metabolic process
NFPJCLFB_03372 Glycogen phosphorylase	788	Alpha-14 glucan phosphorylase	97.52% [788/808]	GO:0005975 - carbohydrate metabolic process|GO:0008184 - glycogen phosphorylase activity|GO:0030170 - pyridoxal phosphate binding|GO:0102250 - linear malto-oligosaccharide phosphorylase activity|GO:0102499 - SHG alpha-glucan phosphorylase activity

## Sheet: LAT_26
Table S8. Genes related to the carbohydrate metabolism of Anoxybacillus flavithermus strains and their corresponding locus tag, annotated with GO FEAT
Locus tag	Length	Product	Completeness	Gene onthology
MKDEMENN_00006 PTS system fructose-specific EIIABC component	612	PTS system fructose-specific transporter subunit IIABC	97.45% [612/628]	GO:0005351 - carbohydrate:proton symporter activity|GO:0005886 - plasma membrane|GO:0009401 - phosphoenolpyruvate-dependent sugar phosphotransferase system|GO:0016021 - integral component of membrane|GO:0022877 - protein-N(PI)-phosphohistidine-fructose phosphotransferase system transporter activity
MKDEMENN_00152 Carbohydrate diacid regulator	354	Sugar diacid utilization regulator	94.91% [354/373]
MKDEMENN_00155 Kojibiose phosphorylase	772	Family 65 glycosyl hydrolase	97.47% [772/792]	GO:0005975 - carbohydrate metabolic process|GO:0016787 - hydrolase activity|GO:0030246 - carbohydrate binding
MKDEMENN_00156 Beta-phosphoglucomutase	225	Beta-phosphoglucomutase	96.98% [225/232]	GO:0000287 - magnesium ion binding|GO:0005975 - carbohydrate metabolic process|GO:0008801 - beta-phosphoglucomutase activity|GO:0016787 - hydrolase activity
MKDEMENN_00159 L-arabinose transport system permease protein AraQ	266	Carbohydrate ABC transporter membrane protein 2 CUT1 family (TC 3.A.1.1.-)	96.73% [266/275]	GO:0005886 - plasma membrane|GO:0016021 - integral component of membrane|GO:0055085 - transmembrane transport
MKDEMENN_00311 hypothetical protein	319	NodB homology domain-containing protein	98.15% [319/325]	GO:0005975 - carbohydrate metabolic process|GO:0016810 - hydrolase activity acting on carbon-nitrogen (but not peptide) bonds
MKDEMENN_00337 Peptidoglycan-N-acetylmuramic acid deacetylase PdaC	233	Chitooligosaccharide deacetylase	98.31% [233/237]	GO:0005975 - carbohydrate metabolic process|GO:0016810 - hydrolase activity acting on carbon-nitrogen (but not peptide) bonds
MKDEMENN_00573 hypothetical protein	1884	Amylopullulanase	91.81% [1884/2052]	GO:0004553 - hydrolase activity hydrolyzing O-glycosyl compounds|GO:0005975 - carbohydrate metabolic process|GO:2001070 - starch binding
MKDEMENN_00707 Peptidoglycan-N-acetylmuramic acid deacetylase PdaA	255	Polysaccharide deacetylase	96.96% [255/263]	GO:0005975 - carbohydrate metabolic process|GO:0016810 - hydrolase activity acting on carbon-nitrogen (but not peptide) bonds
MKDEMENN_00752 3-hexulose-6-phosphate synthase	211	3-hexulose-6-phosphate synthase	98.60% [211/214]	GO:0004590 - orotidine-5'-phosphate decarboxylase activity|GO:0005975 - carbohydrate metabolic process|GO:0006207 - 'de novo' pyrimidine nucleobase biosynthetic process|GO:0043801 - hexulose-6-phosphate synthase activity
MKDEMENN_00753 3-hexulose-6-phosphate isomerase	182	6-phospho 3-hexuloisomerase	96.81% [182/188]	GO:0016853 - isomerase activity|GO:0097367 - carbohydrate derivative binding|GO:1901135 - carbohydrate derivative metabolic process
MKDEMENN_00926 hypothetical protein	221	Polysaccharide deacetylase family protein	98.22% [221/225]	GO:0005975 - carbohydrate metabolic process|GO:0016021 - integral component of membrane|GO:0016810 - hydrolase activity acting on carbon-nitrogen (but not peptide) bonds
MKDEMENN_00983 Phosphoglucosamine mutase	442	Phosphoglucosamine mutase	97.14% [442/455]	GO:0000287 - magnesium ion binding|GO:0005975 - carbohydrate metabolic process|GO:0008966 - phosphoglucosamine mutase activity
MKDEMENN_00984 Glutamine--fructose-6-phosphate aminotransferase [isomerizing]	596	Glutamine--fructose-6-phosphate aminotransferase [isomerizing]	97.87% [596/609]	GO:0004360 - glutamine-fructose-6-phosphate transaminase (isomerizing) activity|GO:0005737 - cytoplasm|GO:0005975 - carbohydrate metabolic process|GO:0097367 - carbohydrate derivative binding|GO:1901137 - carbohydrate derivative biosynthetic process
MKDEMENN_01299 Neopullulanase	581	Cyclomaltodextrinase	97.48% [581/596]	GO:0004556 - alpha-amylase activity|GO:0005509 - calcium ion binding|GO:0005975 - carbohydrate metabolic process
MKDEMENN_01300 Cyclodextrin-binding protein	426	Maltodextrin-binding protein	97.48% [426/437]	GO:0005886 - plasma membrane|GO:0015144 - carbohydrate transmembrane transporter activity
MKDEMENN_01303 Beta/alpha-amylase	504	Alpha-amylase	98.44% [504/512]	GO:0004556 - alpha-amylase activity|GO:0005509 - calcium ion binding|GO:0005975 - carbohydrate metabolic process|GO:0016021 - integral component of membrane|GO:0103025 - alpha-amylase activity (releasing maltohexaose)
MKDEMENN_01304 hypothetical protein	760	Alpha-glucosidase	96.57% [760/787]	GO:0004553 - hydrolase activity hydrolyzing O-glycosyl compounds|GO:0005975 - carbohydrate metabolic process|GO:0030246 - carbohydrate binding
MKDEMENN_01614 Beta-phosphoglucomutase	219	Beta-phosphoglucomutase	97.77% [219/224]	GO:0000287 - magnesium ion binding|GO:0005975 - carbohydrate metabolic process|GO:0008801 - beta-phosphoglucomutase activity|GO:0016787 - hydrolase activity
MKDEMENN_01616 Formate acetyltransferase	751	Pyruvate-formate lyase	98.17% [751/765]	GO:0005737 - cytoplasm|GO:0005975 - carbohydrate metabolic process|GO:0008861 - formate C-acetyltransferase activity|GO:0016829 - lyase activity
MKDEMENN_01623 Deoxyribonucleoside regulator	313	RNA polymerase subunit sigma-70	98.43% [313/318]	GO:0003677 - DNA binding|GO:0006355 - regulation of transcription DNA-templated|GO:0030246 - carbohydrate binding
MKDEMENN_01625 Deoxyribose-phosphate aldolase	222	Deoxyribose-phosphate aldolase	98.67% [222/225]	GO:0004139 - deoxyribose-phosphate aldolase activity|GO:0005737 - cytoplasm|GO:0009264 - deoxyribonucleotide catabolic process|GO:0016052 - carbohydrate catabolic process|GO:0046386 - deoxyribose phosphate catabolic process
MKDEMENN_01636 Oligo-16-glucosidase	535	Oligo-14-16-alpha-glucosidase	97.99% [535/546]	GO:0003824 - catalytic activity|GO:0005975 - carbohydrate metabolic process
MKDEMENN_01671 Transaldolase	215	Probable transaldolase	98.62% [215/218]	GO:0004801 - sedoheptulose-7-phosphate:D-glyceraldehyde-3-phosphate glyceronetransferase activity|GO:0005737 - cytoplasm|GO:0005975 - carbohydrate metabolic process|GO:0006098 - pentose-phosphate shunt|GO:0016832 - aldehyde-lyase activity
MKDEMENN_01684 Putative sugar phosphate isomerase YwlF	147	Ribose-5-phosphate isomerase B	98.66% [147/149]	GO:0004751 - ribose-5-phosphate isomerase activity|GO:0005975 - carbohydrate metabolic process
MKDEMENN_01775 Glycerol-3-phosphate dehydrogenase [NAD(P)+]	336	Glycerol-3-phosphate dehydrogenase [NAD(P)+]	97.67% [336/344]	GO:0004367 - glycerol-3-phosphate dehydrogenase|GO:0005975 - carbohydrate metabolic process|GO:0006650 - glycerophospholipid metabolic process|GO:0008654 - phospholipid biosynthetic process|GO:0009331 - glycerol-3-phosphate dehydrogenase complex|GO:0046167 - glycerol-3-phosphate biosynthetic process|GO:0046168 - glycerol-3-phosphate catabolic process|GO:0051287 - NAD binding
MKDEMENN_01995 Glucose-1-phosphate adenylyltransferase	784	Nucleoside-diphosphate-sugar pyrophosphorylase	97.15% [784/807]	GO:0005975 - carbohydrate metabolic process|GO:0009058 - biosynthetic process|GO:0016779 - nucleotidyltransferase activity|GO:0016868 - intramolecular transferase activity phosphotransferases
MKDEMENN_02378 Central glycolytic genes regulator	343	DeoR family transcriptional regulator	98.56% [343/348]	GO:0030246 - carbohydrate binding
MKDEMENN_02402 HPr kinase/phosphorylase	310	HPr kinase/phosphorylase	98.10% [310/316]	GO:0000155 - phosphorelay sensor kinase activity|GO:0000287 - magnesium ion binding|GO:0004674 - protein serine/threonine kinase activity|GO:0004712 - protein serine/threonine/tyrosine kinase activity|GO:0005524 - ATP binding|GO:0005975 - carbohydrate metabolic process|GO:0006109 - regulation of carbohydrate metabolic process
MKDEMENN_02439 Translational regulator CsrA	80	Translational regulator CsrA	96.39% [80/83]	GO:0005737 - cytoplasm|GO:0006109 - regulation of carbohydrate metabolic process|GO:0006402 - mRNA catabolic process|GO:0044781 - bacterial-type flagellum organization|GO:0045947 - negative regulation of translational initiation|GO:0048027 - mRNA 5'-UTR binding|GO:1902208 - regulation of bacterial-type flagellum assembly
MKDEMENN_02468 Oligo-16-glucosidase	556	Glucohydrolase	97.54% [556/570]	GO:0005975 - carbohydrate metabolic process|GO:0016787 - hydrolase activity
MKDEMENN_02469 Trehalose transport system permease protein SugB	275	ABC-type sugar transport system permease component	98.57% [275/279]	GO:0005886 - plasma membrane|GO:0008643 - carbohydrate transport|GO:0016021 - integral component of membrane|GO:0055085 - transmembrane transport
MKDEMENN_02520 Oligo-16-glucosidase	552	Glucohydrolase	98.05% [552/563]	GO:0005975 - carbohydrate metabolic process|GO:0016787 - hydrolase activity
MKDEMENN_02529 Phosphoglucomutase	558	Phosphomannomutase	94.90% [558/588]	GO:0000287 - magnesium ion binding|GO:0005975 - carbohydrate metabolic process|GO:0016868 - intramolecular transferase activity phosphotransferases
MKDEMENN_02552 L-arabinose transport system permease protein AraQ	277	Carbohydrate ABC transporter permease	98.58% [277/281]	GO:0005886 - plasma membrane|GO:0016021 - integral component of membrane|GO:0055085 - transmembrane transport
MKDEMENN_02641 Phosphoglucomutase	559	Phosphoglucomutase	94.91% [559/589]	GO:0000287 - magnesium ion binding|GO:0005975 - carbohydrate metabolic process|GO:0016868 - intramolecular transferase activity phosphotransferases
MKDEMENN_02643 PTS system mannose-specific EIIBCA component	468	EIIBCA-Man	98.32% [468/476]	GO:0005351 - carbohydrate:proton symporter activity|GO:0005886 - plasma membrane|GO:0009401 - phosphoenolpyruvate-dependent sugar phosphotransferase system|GO:0016021 - integral component of membrane|GO:0022877 - protein-N(PI)-phosphohistidine-fructose phosphotransferase system transporter activity
MKDEMENN_02646 Putative mannose-6-phosphate isomerase YvyI	317	Mannose-6-phosphate isomerase	97.84% [317/324]	GO:0004476 - mannose-6-phosphate isomerase activity|GO:0005975 - carbohydrate metabolic process|GO:0008270 - zinc ion binding
MKDEMENN_02649 hypothetical protein	240	5-oxoprolinase subunit A	93.75% [240/256]	GO:0005524 - ATP binding|GO:0005975 - carbohydrate metabolic process|GO:0017168 - 5-oxoprolinase (ATP-hydrolyzing) activity
MKDEMENN_02675 Glycogen phosphorylase	788	Alpha-14 glucan phosphorylase	97.52% [788/808]	GO:0005975 - carbohydrate metabolic process|GO:0008184 - glycogen phosphorylase activity|GO:0030170 - pyridoxal phosphate binding|GO:0102250 - linear malto-oligosaccharide phosphorylase activity|GO:0102499 - SHG alpha-glucan phosphorylase activity
MKDEMENN_02726 Malate dehydrogenase	309	Malate dehydrogenase	98.10% [309/315]	GO:0005975 - carbohydrate metabolic process|GO:0006099 - tricarboxylic acid cycle|GO:0019752 - carboxylic acid metabolic process|GO:0030060 - L-malate dehydrogenase activity
MKDEMENN_02801 Pullulanase	696	Type I pullulanase	97.07% [696/717]	GO:0004553 - hydrolase activity hydrolyzing O-glycosyl compounds|GO:0005975 - carbohydrate metabolic process
MKDEMENN_02874 Carbohydrate diacid regulator	354	Sugar diacid utilization regulator	94.91% [354/373]
MKDEMENN_02877 Kojibiose phosphorylase	772	Family 65 glycosyl hydrolase	97.47% [772/792]	GO:0005975 - carbohydrate metabolic process|GO:0016787 - hydrolase activity|GO:0030246 - carbohydrate binding
MKDEMENN_02878 Beta-phosphoglucomutase	225	Beta-phosphoglucomutase	96.98% [225/232]	GO:0000287 - magnesium ion binding|GO:0005975 - carbohydrate metabolic process|GO:0008801 - beta-phosphoglucomutase activity|GO:0016787 - hydrolase activity
MKDEMENN_02881 L-arabinose transport system permease protein AraQ	266	Carbohydrate ABC transporter membrane protein 2 CUT1 family (TC 3.A.1.1.-)	96.73% [266/275]	GO:0005886 - plasma membrane|GO:0016021 - integral component of membrane|GO:0055085 - transmembrane transport
MKDEMENN_02973 Beta-phosphoglucomutase	219	Beta-phosphoglucomutase	97.77% [219/224]	GO:0000287 - magnesium ion binding|GO:0005975 - carbohydrate metabolic process|GO:0008801 - beta-phosphoglucomutase activity|GO:0016787 - hydrolase activity
MKDEMENN_02975 Formate acetyltransferase	751	Pyruvate-formate lyase	98.17% [751/765]	GO:0005737 - cytoplasm|GO:0005975 - carbohydrate metabolic process|GO:0008861 - formate C-acetyltransferase activity|GO:0016829 - lyase activity
MKDEMENN_02982 Deoxyribonucleoside regulator	313	RNA polymerase subunit sigma-70	98.43% [313/318]	GO:0003677 - DNA binding|GO:0006355 - regulation of transcription DNA-templated|GO:0030246 - carbohydrate binding
MKDEMENN_02984 Deoxyribose-phosphate aldolase	222	Deoxyribose-phosphate aldolase	98.67% [222/225]	GO:0004139 - deoxyribose-phosphate aldolase activity|GO:0005737 - cytoplasm|GO:0009264 - deoxyribonucleotide catabolic process|GO:0016052 - carbohydrate catabolic process|GO:0046386 - deoxyribose phosphate catabolic process
MKDEMENN_02995 Oligo-16-glucosidase	535	Oligo-14-16-alpha-glucosidase	97.99% [535/546]	GO:0003824 - catalytic activity|GO:0005975 - carbohydrate metabolic process
MKDEMENN_03030 Transaldolase	215	Probable transaldolase	98.62% [215/218]	GO:0004801 - sedoheptulose-7-phosphate:D-glyceraldehyde-3-phosphate glyceronetransferase activity|GO:0005737 - cytoplasm|GO:0005975 - carbohydrate metabolic process|GO:0006098 - pentose-phosphate shunt|GO:0016832 - aldehyde-lyase activity
MKDEMENN_03043 Putative sugar phosphate isomerase YwlF	147	Ribose-5-phosphate isomerase B	98.66% [147/149]	GO:0004751 - ribose-5-phosphate isomerase activity|GO:0005975 - carbohydrate metabolic process
MKDEMENN_03134 Glycerol-3-phosphate dehydrogenase [NAD(P)+]	336	Glycerol-3-phosphate dehydrogenase [NAD(P)+]	97.67% [336/344]	GO:0004367 - glycerol-3-phosphate dehydrogenase|GO:0005975 - carbohydrate metabolic process|GO:0006650 - glycerophospholipid metabolic process|GO:0008654 - phospholipid biosynthetic process|GO:0009331 - glycerol-3-phosphate dehydrogenase complex|GO:0046167 - glycerol-3-phosphate biosynthetic process|GO:0046168 - glycerol-3-phosphate catabolic process|GO:0051287 - NAD binding
MKDEMENN_03354 Glucose-1-phosphate adenylyltransferase	784	Nucleoside-diphosphate-sugar pyrophosphorylase	97.15% [784/807]	GO:0005975 - carbohydrate metabolic process|GO:0009058 - biosynthetic process|GO:0016779 - nucleotidyltransferase activity|GO:0016868 - intramolecular transferase activity phosphotransferases
MKDEMENN_03794 UDP-N-acetylglucosamine--N-acetylmuramyl-(pentapeptide) pyrophosphoryl-undecaprenol N-acetylglucosamine transferase	362	UDP-N-acetylglucosamine--N-acetylmuramyl-(pentapeptide) pyrophosphoryl-undecaprenol N-acetylglucosamine transferase	98.10% [362/369]	GO:0005886 - plasma membrane|GO:0005975 - carbohydrate metabolic process|GO:0007049 - cell cycle|GO:0008360 - regulation of cell shape|GO:0009252 - peptidoglycan biosynthetic process|GO:0030259 - lipid glycosylation|GO:0050511 - undecaprenyldiphospho-muramoylpentapeptide beta-N-acetylglucosaminyltransferase activity|GO:0051301 - cell division|GO:0051991 - UDP-N-acetyl-D-glucosamine:N-acetylmuramo…
MKDEMENN_03841 Ribulose-phosphate 3-epimerase	218	Ribulose-phosphate 3-epimerase	98.64% [218/221]	GO:0004750 - ribulose-phosphate 3-epimerase activity|GO:0005975 - carbohydrate metabolic process|GO:0006098 - pentose-phosphate shunt|GO:0046872 - metal ion binding

## Sheet: LAT_27
Table S8. Genes related to the carbohydrate metabolism of Anoxybacillus flavithermus strains and their corresponding locus tag, annotated with GO FEAT
Locus tag	Length	Product	Completeness	Gene onthology
AOKPIELD_00006 PTS system fructose-specific EIIABC component	612	PTS system fructose-specific transporter subunit IIABC	97.45% [612/628]	GO:0005351 - carbohydrate:proton symporter activity|GO:0005886 - plasma membrane|GO:0009401 - phosphoenolpyruvate-dependent sugar phosphotransferase system|GO:0016021 - integral component of membrane|GO:0022877 - protein-N(PI)-phosphohistidine-fructose phosphotransferase system transporter activity
AOKPIELD_00110 hypothetical protein	221	Polysaccharide deacetylase family protein	98.22% [221/225]	GO:0005975 - carbohydrate metabolic process|GO:0016021 - integral component of membrane|GO:0016810 - hydrolase activity acting on carbon-nitrogen (but not peptide) bonds
AOKPIELD_00290 L-arabinose transport system permease protein AraQ	277	Carbohydrate ABC transporter permease	98.58% [277/281]	GO:0005886 - plasma membrane|GO:0016021 - integral component of membrane|GO:0055085 - transmembrane transport
AOKPIELD_00453 Peptidoglycan-N-acetylmuramic acid deacetylase PdaC	233	Chitooligosaccharide deacetylase	98.31% [233/237]	GO:0005975 - carbohydrate metabolic process|GO:0016810 - hydrolase activity acting on carbon-nitrogen (but not peptide) bonds
AOKPIELD_00552 Glycerol-3-phosphate dehydrogenase [NAD(P)+]	336	Glycerol-3-phosphate dehydrogenase [NAD(P)+]	97.67% [336/344]	GO:0004367 - glycerol-3-phosphate dehydrogenase|GO:0005975 - carbohydrate metabolic process|GO:0006650 - glycerophospholipid metabolic process|GO:0008654 - phospholipid biosynthetic process|GO:0009331 - glycerol-3-phosphate dehydrogenase complex|GO:0046167 - glycerol-3-phosphate biosynthetic process|GO:0046168 - glycerol-3-phosphate catabolic process|GO:0051287 - NAD binding
AOKPIELD_00619 PTS system fructose-specific EIIABC component	612	PTS system fructose-specific transporter subunit IIABC	97.45% [612/628]	GO:0005351 - carbohydrate:proton symporter activity|GO:0005886 - plasma membrane|GO:0009401 - phosphoenolpyruvate-dependent sugar phosphotransferase system|GO:0016021 - integral component of membrane|GO:0022877 - protein-N(PI)-phosphohistidine-fructose phosphotransferase system transporter activity
AOKPIELD_00866 Neopullulanase	581	Cyclomaltodextrinase	97.48% [581/596]	GO:0004556 - alpha-amylase activity|GO:0005509 - calcium ion binding|GO:0005975 - carbohydrate metabolic process
AOKPIELD_00867 Cyclodextrin-binding protein	427	Maltodextrin-binding protein	97.71% [427/437]	GO:0005886 - plasma membrane|GO:0015144 - carbohydrate transmembrane transporter activity
AOKPIELD_00870 Beta/alpha-amylase	502	Alpha-amylase	98.05% [502/512]	GO:0004556 - alpha-amylase activity|GO:0005509 - calcium ion binding|GO:0005975 - carbohydrate metabolic process|GO:0016021 - integral component of membrane|GO:0103025 - alpha-amylase activity (releasing maltohexaose)
AOKPIELD_00871 hypothetical protein	760	Alpha-glucosidase	96.57% [760/787]	GO:0004553 - hydrolase activity hydrolyzing O-glycosyl compounds|GO:0005975 - carbohydrate metabolic process|GO:0030246 - carbohydrate binding
AOKPIELD_00968 Beta-phosphoglucomutase	195	Beta-phosphoglucomutase	88.24% [195/221]	GO:0000287 - magnesium ion binding|GO:0005975 - carbohydrate metabolic process|GO:0008801 - beta-phosphoglucomutase activity|GO:0016787 - hydrolase activity
AOKPIELD_00970 Carbohydrate diacid regulator	351	Sugar diacid utilization regulator	94.10% [351/373]
AOKPIELD_01037 3-hexulose-6-phosphate isomerase	182	6-phospho 3-hexuloisomerase	96.81% [182/188]	GO:0016853 - isomerase activity|GO:0097367 - carbohydrate derivative binding|GO:1901135 - carbohydrate derivative metabolic process
AOKPIELD_01038 3-hexulose-6-phosphate synthase	211	3-hexulose-6-phosphate synthase	98.60% [211/214]	GO:0004590 - orotidine-5'-phosphate decarboxylase activity|GO:0005975 - carbohydrate metabolic process|GO:0006207 - 'de novo' pyrimidine nucleobase biosynthetic process|GO:0043801 - hexulose-6-phosphate synthase activity
AOKPIELD_01152 hypothetical protein	319	NodB homology domain-containing protein	98.15% [319/325]	GO:0005975 - carbohydrate metabolic process|GO:0016810 - hydrolase activity acting on carbon-nitrogen (but not peptide) bonds
AOKPIELD_01194 hypothetical protein	1880	Amylopullulanase	92.16% [1880/2040]	GO:0004553 - hydrolase activity hydrolyzing O-glycosyl compounds|GO:0005975 - carbohydrate metabolic process|GO:2001070 - starch binding
AOKPIELD_01353 Alpha-amylase	608	Alpha-amylase	97.59% [608/623]	GO:0004553 - hydrolase activity hydrolyzing O-glycosyl compounds|GO:0005975 - carbohydrate metabolic process|GO:0008477 - purine nucleosidase activity|GO:0016021 - integral component of membrane|GO:2001070 - starch binding
AOKPIELD_01384 Peptidoglycan-N-acetylmuramic acid deacetylase PdaA	255	Polysaccharide deacetylase	96.96% [255/263]	GO:0005975 - carbohydrate metabolic process|GO:0016810 - hydrolase activity acting on carbon-nitrogen (but not peptide) bonds
AOKPIELD_01596 Phosphoglucosamine mutase	442	Phosphoglucosamine mutase	97.14% [442/455]	GO:0000287 - magnesium ion binding|GO:0005975 - carbohydrate metabolic process|GO:0008966 - phosphoglucosamine mutase activity
AOKPIELD_01597 Glutamine--fructose-6-phosphate aminotransferase [isomerizing]	596	Glutamine--fructose-6-phosphate aminotransferase [isomerizing]	97.87% [596/609]	GO:0004360 - glutamine-fructose-6-phosphate transaminase (isomerizing) activity|GO:0005737 - cytoplasm|GO:0005975 - carbohydrate metabolic process|GO:0097367 - carbohydrate derivative binding|GO:1901137 - carbohydrate derivative biosynthetic process
AOKPIELD_01698 Putative sugar phosphate isomerase YwlF	147	Ribose-5-phosphate isomerase B	98.66% [147/149]	GO:0004751 - ribose-5-phosphate isomerase activity|GO:0005975 - carbohydrate metabolic process
AOKPIELD_01711 Transaldolase	215	Probable transaldolase	98.62% [215/218]	GO:0004801 - sedoheptulose-7-phosphate:D-glyceraldehyde-3-phosphate glyceronetransferase activity|GO:0005737 - cytoplasm|GO:0005975 - carbohydrate metabolic process|GO:0006098 - pentose-phosphate shunt|GO:0016832 - aldehyde-lyase activity
AOKPIELD_01746 Oligo-16-glucosidase	535	Oligo-14-16-alpha-glucosidase	97.99% [535/546]	GO:0003824 - catalytic activity|GO:0005975 - carbohydrate metabolic process
AOKPIELD_01757 Deoxyribose-phosphate aldolase	221	Deoxyribose-phosphate aldolase	98.66% [221/224]	GO:0004139 - deoxyribose-phosphate aldolase activity|GO:0005737 - cytoplasm|GO:0009264 - deoxyribonucleotide catabolic process|GO:0016052 - carbohydrate catabolic process|GO:0046386 - deoxyribose phosphate catabolic process
AOKPIELD_01759 Deoxyribonucleoside regulator	313	RNA polymerase subunit sigma-70	98.43% [313/318]	GO:0003677 - DNA binding|GO:0006355 - regulation of transcription DNA-templated|GO:0030246 - carbohydrate binding
AOKPIELD_01766 Formate acetyltransferase	752	Pyruvate-formate lyase	98.30% [752/765]	GO:0005737 - cytoplasm|GO:0005975 - carbohydrate metabolic process|GO:0008861 - formate C-acetyltransferase activity|GO:0016829 - lyase activity
AOKPIELD_01768 Beta-phosphoglucomutase	219	Beta-phosphoglucomutase	97.77% [219/224]	GO:0000287 - magnesium ion binding|GO:0005975 - carbohydrate metabolic process|GO:0008801 - beta-phosphoglucomutase activity|GO:0016787 - hydrolase activity
AOKPIELD_01852 Phosphoglucomutase	558	Phosphomannomutase	94.90% [558/588]	GO:0000287 - magnesium ion binding|GO:0005975 - carbohydrate metabolic process|GO:0016868 - intramolecular transferase activity phosphotransferases
AOKPIELD_01861 Oligo-16-glucosidase	552	Glucohydrolase	98.05% [552/563]	GO:0005975 - carbohydrate metabolic process|GO:0016787 - hydrolase activity
AOKPIELD_01912 Trehalose transport system permease protein SugB	275	ABC-type sugar transport system permease component	98.57% [275/279]	GO:0005886 - plasma membrane|GO:0008643 - carbohydrate transport|GO:0016021 - integral component of membrane|GO:0055085 - transmembrane transport
AOKPIELD_01913 Oligo-16-glucosidase	556	Glucohydrolase	97.54% [556/570]	GO:0005975 - carbohydrate metabolic process|GO:0016787 - hydrolase activity
AOKPIELD_02014 Central glycolytic genes regulator	343	DeoR family transcriptional regulator	98.56% [343/348]	GO:0030246 - carbohydrate binding
AOKPIELD_02038 HPr kinase/phosphorylase	310	HPr kinase/phosphorylase	98.10% [310/316]	GO:0000155 - phosphorelay sensor kinase activity|GO:0000287 - magnesium ion binding|GO:0004674 - protein serine/threonine kinase activity|GO:0004712 - protein serine/threonine/tyrosine kinase activity|GO:0005524 - ATP binding|GO:0005975 - carbohydrate metabolic process|GO:0006109 - regulation of carbohydrate metabolic process
AOKPIELD_02075 Translational regulator CsrA	81	Translational regulator CsrA	97.59% [81/83]	GO:0005737 - cytoplasm|GO:0006109 - regulation of carbohydrate metabolic process|GO:0006402 - mRNA catabolic process|GO:0044781 - bacterial-type flagellum organization|GO:0045947 - negative regulation of translational initiation|GO:0048027 - mRNA 5'-UTR binding|GO:1902208 - regulation of bacterial-type flagellum assembly
AOKPIELD_02131 UDP-N-acetylglucosamine--N-acetylmuramyl-(pentapeptide) pyrophosphoryl-undecaprenol N-acetylglucosamine transferase	362	UDP-N-acetylglucosamine--N-acetylmuramyl-(pentapeptide) pyrophosphoryl-undecaprenol N-acetylglucosamine transferase	98.10% [362/369]	GO:0005886 - plasma membrane|GO:0005975 - carbohydrate metabolic process|GO:0007049 - cell cycle|GO:0008360 - regulation of cell shape|GO:0009252 - peptidoglycan biosynthetic process|GO:0030259 - lipid glycosylation|GO:0050511 - undecaprenyldiphospho-muramoylpentapeptide beta-N-acetylglucosaminyltransferase activity|GO:0051301 - cell division|GO:0051991 - UDP-N-acetyl-D-glucosamine:N-acetylmuramo…
AOKPIELD_02179 Ribulose-phosphate 3-epimerase	218	Ribulose-phosphate 3-epimerase	98.64% [218/221]	GO:0004750 - ribulose-phosphate 3-epimerase activity|GO:0005975 - carbohydrate metabolic process|GO:0006098 - pentose-phosphate shunt|GO:0046872 - metal ion binding
AOKPIELD_02283 Carbohydrate diacid regulator	351	Sugar diacid utilization regulator	94.10% [351/373]
AOKPIELD_02285 Beta-phosphoglucomutase	195	Beta-phosphoglucomutase	88.24% [195/221]	GO:0000287 - magnesium ion binding|GO:0005975 - carbohydrate metabolic process|GO:0008801 - beta-phosphoglucomutase activity|GO:0016787 - hydrolase activity
AOKPIELD_02631 Glucose-1-phosphate adenylyltransferase	784	Nucleoside-diphosphate-sugar pyrophosphorylase	97.15% [784/807]	GO:0005975 - carbohydrate metabolic process|GO:0009058 - biosynthetic process|GO:0016779 - nucleotidyltransferase activity|GO:0016868 - intramolecular transferase activity phosphotransferases
AOKPIELD_02716 L-arabinose transport system permease protein AraQ	277	Carbohydrate ABC transporter permease	98.58% [277/281]	GO:0005886 - plasma membrane|GO:0016021 - integral component of membrane|GO:0055085 - transmembrane transport
AOKPIELD_02988 Beta-xylosidase	400	Beta-xylosidase	78.43% [400/510]	GO:0005975 - carbohydrate metabolic process|GO:0009044 - xylan 14-beta-xylosidase activity
AOKPIELD_02990 Endo-14-beta-xylanase A	684	Beta-xylanase	49.64% [684/1378]	GO:0030246 - carbohydrate binding|GO:0031176 - endo-14-beta-xylanase activity|GO:0045493 - xylan catabolic process
AOKPIELD_02999 Beta-xylosidase	698	Beta-xylosidase	96.54% [698/723]	GO:0005975 - carbohydrate metabolic process|GO:0009044 - xylan 14-beta-xylosidase activity
AOKPIELD_03010 Aldose 1-epimerase	333	Aldose 1-epimerase	93.02% [333/358]	GO:0004034 - aldose 1-epimerase activity|GO:0019318 - hexose metabolic process|GO:0030246 - carbohydrate binding
AOKPIELD_03014 Alpha-galactosidase AgaA	145	Alpha-galactosidase	97.32% [145/149]	GO:0005975 - carbohydrate metabolic process|GO:0052692 - raffinose alpha-galactosidase activity
AOKPIELD_03018 hypothetical protein	600	Glycosyl hydrolase	97.72% [600/614]	GO:0004553 - hydrolase activity hydrolyzing O-glycosyl compounds|GO:0005975 - carbohydrate metabolic process
AOKPIELD_03043 Malate dehydrogenase	309	Malate dehydrogenase	98.10% [309/315]	GO:0005975 - carbohydrate metabolic process|GO:0006099 - tricarboxylic acid cycle|GO:0019752 - carboxylic acid metabolic process|GO:0030060 - L-malate dehydrogenase activity
AOKPIELD_03118 Pullulanase	696	Type I pullulanase	97.07% [696/717]	GO:0004553 - hydrolase activity hydrolyzing O-glycosyl compounds|GO:0005975 - carbohydrate metabolic process
AOKPIELD_03185 Glycogen phosphorylase	788	Alpha-14 glucan phosphorylase	97.52% [788/808]	GO:0005975 - carbohydrate metabolic process|GO:0008184 - glycogen phosphorylase activity|GO:0030170 - pyridoxal phosphate binding|GO:0102250 - linear malto-oligosaccharide phosphorylase activity|GO:0102499 - SHG alpha-glucan phosphorylase activity
AOKPIELD_03227 L-arabinose transport system permease protein AraQ	277	Carbohydrate ABC transporter permease	98.58% [277/281]	GO:0005886 - plasma membrane|GO:0016021 - integral component of membrane|GO:0055085 - transmembrane transport

## Sheet: LAT_31
Table S8. Genes related to the carbohydrate metabolism of Anoxybacillus flavithermus strains and their corresponding locus tag, annotated with GO FEAT
Locus tag	Length	Product	Completeness	Gene onthology
INBDBCKJ_00031 Glycogen phosphorylase	788	Alpha-14 glucan phosphorylase	97.52% [788/808]	GO:0005975 - carbohydrate metabolic process|GO:0008184 - glycogen phosphorylase activity|GO:0030170 - pyridoxal phosphate binding|GO:0102250 - linear malto-oligosaccharide phosphorylase activity|GO:0102499 - SHG alpha-glucan phosphorylase activity
INBDBCKJ_00044 hypothetical protein	653	Uncharacterized protein	93.42% [653/699]	GO:0005975 - carbohydrate metabolic process
INBDBCKJ_00099 Pullulanase	696	Type I pullulanase	97.07% [696/717]	GO:0004553 - hydrolase activity hydrolyzing O-glycosyl compounds|GO:0005975 - carbohydrate metabolic process
INBDBCKJ_00174 Malate dehydrogenase	309	Malate dehydrogenase	98.10% [309/315]	GO:0005975 - carbohydrate metabolic process|GO:0006099 - tricarboxylic acid cycle|GO:0019752 - carboxylic acid metabolic process|GO:0030060 - L-malate dehydrogenase activity
INBDBCKJ_00199 hypothetical protein	600	Glycosyl hydrolase	97.72% [600/614]	GO:0004553 - hydrolase activity hydrolyzing O-glycosyl compounds|GO:0005975 - carbohydrate metabolic process
INBDBCKJ_00203 Alpha-galactosidase AgaA	155	Alpha-galactosidase	96.88% [155/160]	GO:0016052 - carbohydrate catabolic process|GO:0052692 - raffinose alpha-galactosidase activity
INBDBCKJ_00207 Aldose 1-epimerase	333	Aldose 1-epimerase	93.02% [333/358]	GO:0004034 - aldose 1-epimerase activity|GO:0019318 - hexose metabolic process|GO:0030246 - carbohydrate binding
INBDBCKJ_00218 Beta-xylosidase	698	Beta-xylosidase	96.54% [698/723]	GO:0005975 - carbohydrate metabolic process|GO:0009044 - xylan 14-beta-xylosidase activity
INBDBCKJ_00227 Endo-14-beta-xylanase A	684	Beta-xylanase	49.42% [684/1384]	GO:0030246 - carbohydrate binding|GO:0031176 - endo-14-beta-xylanase activity|GO:0045493 - xylan catabolic process
INBDBCKJ_00229 Beta-xylosidase	400	Beta-xylosidase	78.43% [400/510]	GO:0005975 - carbohydrate metabolic process|GO:0009044 - xylan 14-beta-xylosidase activity
INBDBCKJ_00639 UTP--glucose-1-phosphate uridylyltransferase	784	Nucleoside-diphosphate-sugar pyrophosphorylase	97.15% [784/807]	GO:0005975 - carbohydrate metabolic process|GO:0009058 - biosynthetic process|GO:0016779 - nucleotidyltransferase activity|GO:0016868 - intramolecular transferase activity phosphotransferases|GO:0046872 - metal ion binding
INBDBCKJ_00708 Peptidoglycan-N-acetylglucosamine deacetylase	233	Chitooligosaccharide deacetylase	98.31% [233/237]	GO:0005975 - carbohydrate metabolic process|GO:0016810 - hydrolase activity acting on carbon-nitrogen (but not peptide) bonds
INBDBCKJ_00807 Glycerol-3-phosphate dehydrogenase [NAD(P)+]	336	Glycerol-3-phosphate dehydrogenase [NAD(P)+]	97.67% [336/344]	GO:0004367 - glycerol-3-phosphate dehydrogenase|GO:0005975 - carbohydrate metabolic process|GO:0006650 - glycerophospholipid metabolic process|GO:0008654 - phospholipid biosynthetic process|GO:0009331 - glycerol-3-phosphate dehydrogenase complex|GO:0046167 - glycerol-3-phosphate biosynthetic process|GO:0046168 - glycerol-3-phosphate catabolic process|GO:0051287 - NAD binding|GO:0106257 - glycerol…
INBDBCKJ_00919 Putative sugar phosphate isomerase YwlF	147	Ribose-5-phosphate isomerase B	98.66% [147/149]	GO:0004751 - ribose-5-phosphate isomerase activity|GO:0005975 - carbohydrate metabolic process
INBDBCKJ_00932 Transaldolase	215	Probable transaldolase	98.62% [215/218]	GO:0004801 - transaldolase activity|GO:0005737 - cytoplasm|GO:0005975 - carbohydrate metabolic process|GO:0006098 - pentose-phosphate shunt|GO:0016832 - aldehyde-lyase activity
INBDBCKJ_00967 Oligo-16-glucosidase	535	Oligo-14-16-alpha-glucosidase	97.99% [535/546]	GO:0003824 - catalytic activity|GO:0005975 - carbohydrate metabolic process
INBDBCKJ_00978 Deoxyribose-phosphate aldolase	222	Deoxyribose-phosphate aldolase	98.67% [222/225]	GO:0004139 - deoxyribose-phosphate aldolase activity|GO:0005737 - cytoplasm|GO:0009264 - deoxyribonucleotide catabolic process|GO:0016052 - carbohydrate catabolic process|GO:0046386 - deoxyribose phosphate catabolic process
INBDBCKJ_00980 Deoxyribonucleoside regulator	313	RNA polymerase subunit sigma-70	98.43% [313/318]	GO:0003677 - DNA binding|GO:0006355 - regulation of transcription DNA-templated|GO:0030246 - carbohydrate binding
INBDBCKJ_00989 Beta-phosphoglucomutase	219	Beta-phosphoglucomutase	97.77% [219/224]	GO:0000287 - magnesium ion binding|GO:0005975 - carbohydrate metabolic process|GO:0008801 - beta-phosphoglucomutase activity|GO:0016787 - hydrolase activity
INBDBCKJ_01141 hypothetical protein	319	NodB homology domain-containing protein	98.15% [319/325]	GO:0005975 - carbohydrate metabolic process|GO:0016810 - hydrolase activity acting on carbon-nitrogen (but not peptide) bonds
INBDBCKJ_01264 PTS system fructose-specific EIIABC component	612	PTS system fructose-specific transporter subunit IIABC	97.45% [612/628]	GO:0005351 - carbohydrate:proton symporter activity|GO:0005886 - plasma membrane|GO:0009401 - phosphoenolpyruvate-dependent sugar phosphotransferase system|GO:0016021 - integral component of membrane|GO:0022877 - protein-N(PI)-phosphohistidine-fructose phosphotransferase system transporter activity
INBDBCKJ_01282 Oligo-16-glucosidase	556	Glucohydrolase	97.54% [556/570]	GO:0005975 - carbohydrate metabolic process|GO:0016787 - hydrolase activity
INBDBCKJ_01283 Trehalose transport system permease protein SugB	275	ABC-type sugar transport system permease component	98.57% [275/279]	GO:0005886 - plasma membrane|GO:0008643 - carbohydrate transport|GO:0016021 - integral component of membrane|GO:0055085 - transmembrane transport
INBDBCKJ_01334 Oligo-16-glucosidase	552	Glucohydrolase	98.05% [552/563]	GO:0005975 - carbohydrate metabolic process|GO:0016787 - hydrolase activity
INBDBCKJ_01343 Phosphoglucomutase	558	Phosphomannomutase	94.90% [558/588]	GO:0000287 - magnesium ion binding|GO:0005975 - carbohydrate metabolic process|GO:0016868 - intramolecular transferase activity phosphotransferases
INBDBCKJ_01379 Pseudaminic acid synthase	339	Pseudaminic acid synthase	95.22% [339/356]	GO:0003824 - catalytic activity|GO:0016051 - carbohydrate biosynthetic process
INBDBCKJ_01404 HPr kinase/phosphorylase	310	HPr kinase/phosphorylase	98.10% [310/316]	GO:0000155 - phosphorelay sensor kinase activity|GO:0000287 - magnesium ion binding|GO:0004674 - protein serine/threonine kinase activity|GO:0004712 - protein serine/threonine/tyrosine kinase activity|GO:0005524 - ATP binding|GO:0005975 - carbohydrate metabolic process|GO:0006109 - regulation of carbohydrate metabolic process
INBDBCKJ_01428 Central glycolytic genes regulator	343	DeoR family transcriptional regulator	98.56% [343/348]	GO:0030246 - carbohydrate binding
INBDBCKJ_01530 UDP-N-acetylglucosamine--N-acetylmuramyl-(pentapeptide) pyrophosphoryl-undecaprenol N-acetylglucosamine transferase	362	UDP-N-acetylglucosamine--N-acetylmuramyl-(pentapeptide) pyrophosphoryl-undecaprenol N-acetylglucosamine transferase	98.10% [362/369]	GO:0005886 - plasma membrane|GO:0005975 - carbohydrate metabolic process|GO:0007049 - cell cycle|GO:0008360 - regulation of cell shape|GO:0009252 - peptidoglycan biosynthetic process|GO:0030259 - lipid glycosylation|GO:0050511 - undecaprenyldiphospho-muramoylpentapeptide beta-N-acetylglucosaminyltransferase activity|GO:0051301 - cell division|GO:0051991 - UDP-N-acetyl-D-glucosamine:N-acetylmuramo…
INBDBCKJ_01739 hypothetical protein	760	Alpha-glucosidase	96.57% [760/787]	GO:0004553 - hydrolase activity hydrolyzing O-glycosyl compounds|GO:0005975 - carbohydrate metabolic process|GO:0030246 - carbohydrate binding
INBDBCKJ_01740 Beta/alpha-amylase	502	Alpha-amylase	98.05% [502/512]	GO:0004556 - alpha-amylase activity|GO:0005509 - calcium ion binding|GO:0005975 - carbohydrate metabolic process|GO:0016021 - integral component of membrane|GO:0103025 - alpha-amylase activity (releasing maltohexaose)
INBDBCKJ_01743 Cyclodextrin-binding protein	427	Maltodextrin-binding protein	97.71% [427/437]	GO:0005886 - plasma membrane|GO:0015144 - carbohydrate transmembrane transporter activity
INBDBCKJ_01744 Neopullulanase	581	Cyclomaltodextrinase	97.48% [581/596]	GO:0004553 - hydrolase activity hydrolyzing O-glycosyl compounds|GO:0005975 - carbohydrate metabolic process
INBDBCKJ_01826 Beta-phosphoglucomutase	195	Beta-phosphoglucomutase	88.24% [195/221]	GO:0000287 - magnesium ion binding|GO:0005975 - carbohydrate metabolic process|GO:0008801 - beta-phosphoglucomutase activity|GO:0016787 - hydrolase activity
INBDBCKJ_01828 Carbohydrate diacid regulator	351	Sugar diacid utilization regulator	94.10% [351/373]
INBDBCKJ_01892 3-hexulose-6-phosphate synthase	211	3-hexulose-6-phosphate synthase	98.60% [211/214]	GO:0004590 - orotidine-5'-phosphate decarboxylase activity|GO:0005975 - carbohydrate metabolic process|GO:0006207 - 'de novo' pyrimidine nucleobase biosynthetic process|GO:0006730 - one-carbon metabolic process|GO:0019647 - formaldehyde assimilation via ribulose monophosphate cycle|GO:0043801 - hexulose-6-phosphate synthase activity
INBDBCKJ_01893 3-hexulose-6-phosphate isomerase	182	6-phospho 3-hexuloisomerase	96.81% [182/188]	GO:0016853 - isomerase activity|GO:0097367 - carbohydrate derivative binding|GO:1901135 - carbohydrate derivative metabolic process
INBDBCKJ_02194 hypothetical protein	1880	Amylopullulanase	92.16% [1880/2040]	GO:0004553 - hydrolase activity hydrolyzing O-glycosyl compounds|GO:0005975 - carbohydrate metabolic process|GO:0046872 - metal ion binding|GO:2001070 - starch binding
INBDBCKJ_02299 Alpha-amylase	608	Alpha-amylase	97.59% [608/623]	GO:0004553 - hydrolase activity hydrolyzing O-glycosyl compounds|GO:0005975 - carbohydrate metabolic process|GO:0008477 - purine nucleosidase activity|GO:0016021 - integral component of membrane|GO:2001070 - starch binding
INBDBCKJ_02342 Peptidoglycan-N-acetylmuramic acid deacetylase PdaA	255	Polysaccharide deacetylase	96.96% [255/263]	GO:0005975 - carbohydrate metabolic process|GO:0016810 - hydrolase activity acting on carbon-nitrogen (but not peptide) bonds
INBDBCKJ_02512 Translational regulator CsrA	81	Translational regulator CsrA	97.59% [81/83]	GO:0005737 - cytoplasm|GO:0006109 - regulation of carbohydrate metabolic process|GO:0006402 - mRNA catabolic process|GO:0044781 - bacterial-type flagellum organization|GO:0045947 - negative regulation of translational initiation|GO:0048027 - mRNA 5'-UTR binding|GO:1902208 - regulation of bacterial-type flagellum assembly
INBDBCKJ_02559 L-arabinose transport system permease protein AraQ	277	Carbohydrate ABC transporter permease	98.58% [277/281]	GO:0005886 - plasma membrane|GO:0016021 - integral component of membrane|GO:0055085 - transmembrane transport
INBDBCKJ_02628 hypothetical protein	221	Polysaccharide deacetylase family protein	98.22% [221/225]	GO:0005975 - carbohydrate metabolic process|GO:0016021 - integral component of membrane|GO:0016810 - hydrolase activity acting on carbon-nitrogen (but not peptide) bonds
INBDBCKJ_02674 Glutamine--fructose-6-phosphate aminotransferase [isomerizing]	596	Glutamine--fructose-6-phosphate aminotransferase [isomerizing]	97.87% [596/609]	GO:0004360 - glutamine-fructose-6-phosphate transaminase (isomerizing) activity|GO:0005737 - cytoplasm|GO:0005975 - carbohydrate metabolic process|GO:0006541 - glutamine metabolic process|GO:0097367 - carbohydrate derivative binding|GO:1901137 - carbohydrate derivative biosynthetic process
INBDBCKJ_02675 Phosphoglucosamine mutase	442	Phosphoglucosamine mutase	97.14% [442/455]	GO:0000287 - magnesium ion binding|GO:0005975 - carbohydrate metabolic process|GO:0008966 - phosphoglucosamine mutase activity
INBDBCKJ_02829 Pseudaminic acid synthase	342	Pseudaminic acid synthase	95.80% [342/357]	GO:0003824 - catalytic activity|GO:0016051 - carbohydrate biosynthetic process

## Sheet: LAT_33
Table S8. Genes related to the carbohydrate metabolism of Anoxybacillus flavithermus strains and their corresponding locus tag, annotated with GO FEAT
Locus tag	Length	Product	Completeness	Gene onthology
ANMPAFOB_00050 hypothetical protein	760	Alpha-glucosidase	96.57% [760/787]	GO:0004553 - hydrolase activity hydrolyzing O-glycosyl compounds|GO:0005975 - carbohydrate metabolic process|GO:0030246 - carbohydrate binding
ANMPAFOB_00051 Beta/alpha-amylase	502	Alpha-amylase	98.05% [502/512]	GO:0004556 - alpha-amylase activity|GO:0005509 - calcium ion binding|GO:0005975 - carbohydrate metabolic process|GO:0016021 - integral component of membrane|GO:0103025 - alpha-amylase activity (releasing maltohexaose)
ANMPAFOB_00054 Cyclodextrin-binding protein	427	Maltodextrin-binding protein	97.71% [427/437]	GO:0005886 - plasma membrane|GO:0015144 - carbohydrate transmembrane transporter activity
ANMPAFOB_00055 Neopullulanase	581	Cyclomaltodextrinase	97.48% [581/596]	GO:0004553 - hydrolase activity hydrolyzing O-glycosyl compounds|GO:0005975 - carbohydrate metabolic process
ANMPAFOB_00198 PTS system fructose-specific EIIABC component	612	PTS system fructose-specific transporter subunit IIABC	97.45% [612/628]	GO:0005351 - carbohydrate:proton symporter activity|GO:0005886 - plasma membrane|GO:0009401 - phosphoenolpyruvate-dependent sugar phosphotransferase system|GO:0016021 - integral component of membrane|GO:0022877 - protein-N(PI)-phosphohistidine-fructose phosphotransferase system transporter activity
ANMPAFOB_00487 Glycerol-3-phosphate dehydrogenase [NAD(P)+]	336	Glycerol-3-phosphate dehydrogenase [NAD(P)+]	97.67% [336/344]	GO:0004367 - glycerol-3-phosphate dehydrogenase|GO:0005975 - carbohydrate metabolic process|GO:0006650 - glycerophospholipid metabolic process|GO:0008654 - phospholipid biosynthetic process|GO:0009331 - glycerol-3-phosphate dehydrogenase complex|GO:0046167 - glycerol-3-phosphate biosynthetic process|GO:0046168 - glycerol-3-phosphate catabolic process|GO:0051287 - NAD binding|GO:0106257 - glycerol…
ANMPAFOB_00586 Peptidoglycan-N-acetylglucosamine deacetylase	233	Chitooligosaccharide deacetylase	98.31% [233/237]	GO:0005975 - carbohydrate metabolic process|GO:0016810 - hydrolase activity acting on carbon-nitrogen (but not peptide) bonds
ANMPAFOB_00635 Carbohydrate diacid regulator	351	Sugar diacid utilization regulator	94.10% [351/373]
ANMPAFOB_00637 Beta-phosphoglucomutase	195	Beta-phosphoglucomutase	88.24% [195/221]	GO:0000287 - magnesium ion binding|GO:0005975 - carbohydrate metabolic process|GO:0008801 - beta-phosphoglucomutase activity|GO:0016787 - hydrolase activity
ANMPAFOB_00741 Central glycolytic genes regulator	343	DeoR family transcriptional regulator	98.56% [343/348]	GO:0030246 - carbohydrate binding
ANMPAFOB_00765 HPr kinase/phosphorylase	310	HPr kinase/phosphorylase	98.10% [310/316]	GO:0000155 - phosphorelay sensor kinase activity|GO:0000287 - magnesium ion binding|GO:0004674 - protein serine/threonine kinase activity|GO:0004712 - protein serine/threonine/tyrosine kinase activity|GO:0005524 - ATP binding|GO:0005975 - carbohydrate metabolic process|GO:0006109 - regulation of carbohydrate metabolic process
ANMPAFOB_00790 Pseudaminic acid synthase	339	Pseudaminic acid synthase	95.22% [339/356]	GO:0003824 - catalytic activity|GO:0016051 - carbohydrate biosynthetic process
ANMPAFOB_00802 Translational regulator CsrA	81	Translational regulator CsrA	97.59% [81/83]	GO:0005737 - cytoplasm|GO:0006109 - regulation of carbohydrate metabolic process|GO:0006402 - mRNA catabolic process|GO:0044781 - bacterial-type flagellum organization|GO:0045947 - negative regulation of translational initiation|GO:0048027 - mRNA 5'-UTR binding|GO:1902208 - regulation of bacterial-type flagellum assembly
ANMPAFOB_00951 Phosphoglucomutase	558	Phosphomannomutase	94.90% [558/588]	GO:0000287 - magnesium ion binding|GO:0005975 - carbohydrate metabolic process|GO:0016868 - intramolecular transferase activity phosphotransferases
ANMPAFOB_00960 Oligo-16-glucosidase	552	Glucohydrolase	98.05% [552/563]	GO:0005975 - carbohydrate metabolic process|GO:0016787 - hydrolase activity
ANMPAFOB_01011 Trehalose transport system permease protein SugB	275	ABC-type sugar transport system permease component	98.57% [275/279]	GO:0005886 - plasma membrane|GO:0008643 - carbohydrate transport|GO:0016021 - integral component of membrane|GO:0055085 - transmembrane transport
ANMPAFOB_01012 Oligo-16-glucosidase	556	Glucohydrolase	97.54% [556/570]	GO:0005975 - carbohydrate metabolic process|GO:0016787 - hydrolase activity
ANMPAFOB_01038 Beta-phosphoglucomutase	219	Beta-phosphoglucomutase	97.77% [219/224]	GO:0000287 - magnesium ion binding|GO:0005975 - carbohydrate metabolic process|GO:0008801 - beta-phosphoglucomutase activity|GO:0016787 - hydrolase activity
ANMPAFOB_01047 Deoxyribonucleoside regulator	313	RNA polymerase subunit sigma-70	98.43% [313/318]	GO:0003677 - DNA binding|GO:0006355 - regulation of transcription DNA-templated|GO:0030246 - carbohydrate binding
ANMPAFOB_01049 Deoxyribose-phosphate aldolase	222	Deoxyribose-phosphate aldolase	98.67% [222/225]	GO:0004139 - deoxyribose-phosphate aldolase activity|GO:0005737 - cytoplasm|GO:0009264 - deoxyribonucleotide catabolic process|GO:0016052 - carbohydrate catabolic process|GO:0046386 - deoxyribose phosphate catabolic process
ANMPAFOB_01060 Oligo-16-glucosidase	535	Oligo-14-16-alpha-glucosidase	97.99% [535/546]	GO:0003824 - catalytic activity|GO:0005975 - carbohydrate metabolic process
ANMPAFOB_01095 Transaldolase	215	Probable transaldolase	98.62% [215/218]	GO:0004801 - transaldolase activity|GO:0005737 - cytoplasm|GO:0005975 - carbohydrate metabolic process|GO:0006098 - pentose-phosphate shunt|GO:0016832 - aldehyde-lyase activity
ANMPAFOB_01108 Putative sugar phosphate isomerase YwlF	147	Ribose-5-phosphate isomerase B	98.66% [147/149]	GO:0004751 - ribose-5-phosphate isomerase activity|GO:0005975 - carbohydrate metabolic process
ANMPAFOB_01167 Malate dehydrogenase	309	Malate dehydrogenase	98.10% [309/315]	GO:0005975 - carbohydrate metabolic process|GO:0006099 - tricarboxylic acid cycle|GO:0019752 - carboxylic acid metabolic process|GO:0030060 - L-malate dehydrogenase activity
ANMPAFOB_01192 hypothetical protein	600	Glycosyl hydrolase	97.72% [600/614]	GO:0004553 - hydrolase activity hydrolyzing O-glycosyl compounds|GO:0005975 - carbohydrate metabolic process
ANMPAFOB_01196 Alpha-galactosidase AgaA	155	Alpha-galactosidase	96.88% [155/160]	GO:0016052 - carbohydrate catabolic process|GO:0052692 - raffinose alpha-galactosidase activity
ANMPAFOB_01200 Aldose 1-epimerase	333	Aldose 1-epimerase	93.02% [333/358]	GO:0004034 - aldose 1-epimerase activity|GO:0019318 - hexose metabolic process|GO:0030246 - carbohydrate binding
ANMPAFOB_01211 Beta-xylosidase	698	Beta-xylosidase	96.54% [698/723]	GO:0005975 - carbohydrate metabolic process|GO:0009044 - xylan 14-beta-xylosidase activity
ANMPAFOB_01220 Endo-14-beta-xylanase A	684	Beta-xylanase	49.42% [684/1384]	GO:0030246 - carbohydrate binding|GO:0031176 - endo-14-beta-xylanase activity|GO:0045493 - xylan catabolic process
ANMPAFOB_01222 Beta-xylosidase	400	Beta-xylosidase	78.43% [400/510]	GO:0005975 - carbohydrate metabolic process|GO:0009044 - xylan 14-beta-xylosidase activity
ANMPAFOB_01422 UTP--glucose-1-phosphate uridylyltransferase	784	Nucleoside-diphosphate-sugar pyrophosphorylase	97.15% [784/807]	GO:0005975 - carbohydrate metabolic process|GO:0009058 - biosynthetic process|GO:0016779 - nucleotidyltransferase activity|GO:0016868 - intramolecular transferase activity phosphotransferases|GO:0046872 - metal ion binding
ANMPAFOB_01584 Pullulanase	696	Type I pullulanase	97.07% [696/717]	GO:0004553 - hydrolase activity hydrolyzing O-glycosyl compounds|GO:0005975 - carbohydrate metabolic process
ANMPAFOB_01670 UDP-N-acetylglucosamine--N-acetylmuramyl-(pentapeptide) pyrophosphoryl-undecaprenol N-acetylglucosamine transferase	362	UDP-N-acetylglucosamine--N-acetylmuramyl-(pentapeptide) pyrophosphoryl-undecaprenol N-acetylglucosamine transferase	98.10% [362/369]	GO:0005886 - plasma membrane|GO:0005975 - carbohydrate metabolic process|GO:0007049 - cell cycle|GO:0008360 - regulation of cell shape|GO:0009252 - peptidoglycan biosynthetic process|GO:0030259 - lipid glycosylation|GO:0050511 - undecaprenyldiphospho-muramoylpentapeptide beta-N-acetylglucosaminyltransferase activity|GO:0051301 - cell division|GO:0051991 - UDP-N-acetyl-D-glucosamine:N-acetylmuramo…
ANMPAFOB_01806 Pseudaminic acid synthase	342	Pseudaminic acid synthase	95.80% [342/357]	GO:0003824 - catalytic activity|GO:0016051 - carbohydrate biosynthetic process
ANMPAFOB_01824 Alpha-amylase	608	Alpha-amylase	97.59% [608/623]	GO:0004553 - hydrolase activity hydrolyzing O-glycosyl compounds|GO:0005975 - carbohydrate metabolic process|GO:0008477 - purine nucleosidase activity|GO:0016021 - integral component of membrane|GO:2001070 - starch binding
ANMPAFOB_01868 hypothetical protein	653	Uncharacterized protein	93.42% [653/699]	GO:0005975 - carbohydrate metabolic process
ANMPAFOB_01881 Glycogen phosphorylase	788	Alpha-14 glucan phosphorylase	97.52% [788/808]	GO:0005975 - carbohydrate metabolic process|GO:0008184 - glycogen phosphorylase activity|GO:0030170 - pyridoxal phosphate binding|GO:0102250 - linear malto-oligosaccharide phosphorylase activity|GO:0102499 - SHG alpha-glucan phosphorylase activity
ANMPAFOB_02115 hypothetical protein	1880	Amylopullulanase	92.16% [1880/2040]	GO:0004553 - hydrolase activity hydrolyzing O-glycosyl compounds|GO:0005975 - carbohydrate metabolic process|GO:0046872 - metal ion binding|GO:2001070 - starch binding
ANMPAFOB_02165 Peptidoglycan-N-acetylmuramic acid deacetylase PdaA	255	Polysaccharide deacetylase	96.96% [255/263]	GO:0005975 - carbohydrate metabolic process|GO:0016810 - hydrolase activity acting on carbon-nitrogen (but not peptide) bonds
ANMPAFOB_02379 3-hexulose-6-phosphate synthase	211	3-hexulose-6-phosphate synthase	98.60% [211/214]	GO:0004590 - orotidine-5'-phosphate decarboxylase activity|GO:0005975 - carbohydrate metabolic process|GO:0006207 - 'de novo' pyrimidine nucleobase biosynthetic process|GO:0006730 - one-carbon metabolic process|GO:0019647 - formaldehyde assimilation via ribulose monophosphate cycle|GO:0043801 - hexulose-6-phosphate synthase activity
ANMPAFOB_02380 3-hexulose-6-phosphate isomerase	182	6-phospho 3-hexuloisomerase	96.81% [182/188]	GO:0016853 - isomerase activity|GO:0097367 - carbohydrate derivative binding|GO:1901135 - carbohydrate derivative metabolic process
ANMPAFOB_02425 hypothetical protein	319	NodB homology domain-containing protein	98.15% [319/325]	GO:0005975 - carbohydrate metabolic process|GO:0016810 - hydrolase activity acting on carbon-nitrogen (but not peptide) bonds
ANMPAFOB_02567 Phosphoglucosamine mutase	442	Phosphoglucosamine mutase	97.14% [442/455]	GO:0000287 - magnesium ion binding|GO:0005975 - carbohydrate metabolic process|GO:0008966 - phosphoglucosamine mutase activity
ANMPAFOB_02568 Glutamine--fructose-6-phosphate aminotransferase [isomerizing]	596	Glutamine--fructose-6-phosphate aminotransferase [isomerizing]	97.87% [596/609]	GO:0004360 - glutamine-fructose-6-phosphate transaminase (isomerizing) activity|GO:0005737 - cytoplasm|GO:0005975 - carbohydrate metabolic process|GO:0006541 - glutamine metabolic process|GO:0097367 - carbohydrate derivative binding|GO:1901137 - carbohydrate derivative biosynthetic process
ANMPAFOB_02734 hypothetical protein	221	Polysaccharide deacetylase family protein	98.22% [221/225]	GO:0005975 - carbohydrate metabolic process|GO:0016021 - integral component of membrane|GO:0016810 - hydrolase activity acting on carbon-nitrogen (but not peptide) bonds
ANMPAFOB_02783 L-arabinose transport system permease protein AraQ	277	Carbohydrate ABC transporter permease	98.58% [277/281]	GO:0005886 - plasma membrane|GO:0016021 - integral component of membrane|GO:0055085 - transmembrane transport
ANMPAFOB_02800 hypothetical protein	64	Carbohydrate ABC transporter membrane protein 2 CUT1 family (TC 3.A.1.1.-)	95.52% [64/67]	GO:0005886 - plasma membrane|GO:0016021 - integral component of membrane|GO:0055085 - transmembrane transport

## Sheet: LAT_35
Table S8. Genes related to the carbohydrate metabolism of Anoxybacillus flavithermus strains and their corresponding locus tag, annotated with GO FEAT
Locus tag	Length	Product	Completeness	Gene onthology
LBOCMBFH_00209 Central glycolytic genes regulator	343	DeoR family transcriptional regulator	98.56% [343/348]	GO:0030246 - carbohydrate binding
LBOCMBFH_00233 HPr kinase/phosphorylase	310	HPr kinase/phosphorylase	98.10% [310/316]	GO:0000155 - phosphorelay sensor kinase activity|GO:0000287 - magnesium ion binding|GO:0004674 - protein serine/threonine kinase activity|GO:0004712 - protein serine/threonine/tyrosine kinase activity|GO:0005524 - ATP binding|GO:0005975 - carbohydrate metabolic process|GO:0006109 - regulation of carbohydrate metabolic process
LBOCMBFH_00258 Pseudaminic acid synthase	339	Pseudaminic acid synthase	95.22% [339/356]	GO:0003824 - catalytic activity|GO:0016051 - carbohydrate biosynthetic process
LBOCMBFH_00270 Translational regulator CsrA	80	Translational regulator CsrA	96.39% [80/83]	GO:0005737 - cytoplasm|GO:0006109 - regulation of carbohydrate metabolic process|GO:0006402 - mRNA catabolic process|GO:0044781 - bacterial-type flagellum organization|GO:0045947 - negative regulation of translational initiation|GO:0048027 - mRNA 5'-UTR binding|GO:1902208 - regulation of bacterial-type flagellum assembly
LBOCMBFH_00333 Beta-xylosidase	400	Beta-xylosidase	78.43% [400/510]	GO:0005975 - carbohydrate metabolic process|GO:0009044 - xylan 14-beta-xylosidase activity
LBOCMBFH_00335 Endo-14-beta-xylanase A	684	Beta-xylanase	49.42% [684/1384]	GO:0030246 - carbohydrate binding|GO:0031176 - endo-14-beta-xylanase activity|GO:0045493 - xylan catabolic process
LBOCMBFH_00344 Beta-xylosidase	698	Beta-xylosidase	96.54% [698/723]	GO:0005975 - carbohydrate metabolic process|GO:0009044 - xylan 14-beta-xylosidase activity
LBOCMBFH_00355 Aldose 1-epimerase	333	Aldose 1-epimerase	93.02% [333/358]	GO:0004034 - aldose 1-epimerase activity|GO:0019318 - hexose metabolic process|GO:0030246 - carbohydrate binding
LBOCMBFH_00359 Alpha-galactosidase AgaA	155	Alpha-galactosidase	96.88% [155/160]	GO:0016052 - carbohydrate catabolic process|GO:0052692 - raffinose alpha-galactosidase activity
LBOCMBFH_00363 hypothetical protein	600	Glycosyl hydrolase	97.72% [600/614]	GO:0004553 - hydrolase activity hydrolyzing O-glycosyl compounds|GO:0005975 - carbohydrate metabolic process
LBOCMBFH_00388 Malate dehydrogenase	311	Malate dehydrogenase	98.11% [311/317]	GO:0005975 - carbohydrate metabolic process|GO:0006099 - tricarboxylic acid cycle|GO:0019752 - carboxylic acid metabolic process|GO:0030060 - L-malate dehydrogenase activity
LBOCMBFH_00456 Oligo-16-glucosidase	556	Glucohydrolase	97.54% [556/570]	GO:0005975 - carbohydrate metabolic process|GO:0016787 - hydrolase activity
LBOCMBFH_00457 Trehalose transport system permease protein SugB	275	ABC-type sugar transport system permease component	98.57% [275/279]	GO:0005886 - plasma membrane|GO:0008643 - carbohydrate transport|GO:0016021 - integral component of membrane|GO:0055085 - transmembrane transport
LBOCMBFH_00508 Oligo-16-glucosidase	552	Glucohydrolase	98.05% [552/563]	GO:0005975 - carbohydrate metabolic process|GO:0016787 - hydrolase activity
LBOCMBFH_00517 Phosphoglucomutase	558	Phosphomannomutase	94.90% [558/588]	GO:0000287 - magnesium ion binding|GO:0005975 - carbohydrate metabolic process|GO:0016868 - intramolecular transferase activity phosphotransferases
LBOCMBFH_00582 Glycerol-3-phosphate dehydrogenase [NAD(P)+]	336	Glycerol-3-phosphate dehydrogenase [NAD(P)+]	97.67% [336/344]	GO:0004367 - glycerol-3-phosphate dehydrogenase|GO:0005975 - carbohydrate metabolic process|GO:0006650 - glycerophospholipid metabolic process|GO:0008654 - phospholipid biosynthetic process|GO:0009331 - glycerol-3-phosphate dehydrogenase complex|GO:0046167 - glycerol-3-phosphate biosynthetic process|GO:0046168 - glycerol-3-phosphate catabolic process|GO:0051287 - NAD binding|GO:0106257 - glycerol…
LBOCMBFH_00681 Peptidoglycan-N-acetylglucosamine deacetylase	233	Chitooligosaccharide deacetylase	98.31% [233/237]	GO:0005975 - carbohydrate metabolic process|GO:0016810 - hydrolase activity acting on carbon-nitrogen (but not peptide) bonds
LBOCMBFH_00745 hypothetical protein	760	Alpha-glucosidase	96.57% [760/787]	GO:0004553 - hydrolase activity hydrolyzing O-glycosyl compounds|GO:0005975 - carbohydrate metabolic process|GO:0030246 - carbohydrate binding
LBOCMBFH_00746 Beta/alpha-amylase	502	Alpha-amylase	98.05% [502/512]	GO:0004556 - alpha-amylase activity|GO:0005509 - calcium ion binding|GO:0005975 - carbohydrate metabolic process|GO:0016021 - integral component of membrane|GO:0103025 - alpha-amylase activity (releasing maltohexaose)
LBOCMBFH_00749 Cyclodextrin-binding protein	427	Maltodextrin-binding protein	97.71% [427/437]	GO:0005886 - plasma membrane|GO:0015144 - carbohydrate transmembrane transporter activity
LBOCMBFH_00750 Neopullulanase	581	Cyclomaltodextrinase	97.48% [581/596]	GO:0004553 - hydrolase activity hydrolyzing O-glycosyl compounds|GO:0005975 - carbohydrate metabolic process
LBOCMBFH_00907 Beta-phosphoglucomutase	219	Beta-phosphoglucomutase	97.77% [219/224]	GO:0000287 - magnesium ion binding|GO:0005975 - carbohydrate metabolic process|GO:0008801 - beta-phosphoglucomutase activity|GO:0016787 - hydrolase activity
LBOCMBFH_00916 Deoxyribonucleoside regulator	313	RNA polymerase subunit sigma-70	98.43% [313/318]	GO:0003677 - DNA binding|GO:0006355 - regulation of transcription DNA-templated|GO:0030246 - carbohydrate binding
LBOCMBFH_00918 Deoxyribose-phosphate aldolase	222	Deoxyribose-phosphate aldolase	98.67% [222/225]	GO:0004139 - deoxyribose-phosphate aldolase activity|GO:0005737 - cytoplasm|GO:0009264 - deoxyribonucleotide catabolic process|GO:0016052 - carbohydrate catabolic process|GO:0046386 - deoxyribose phosphate catabolic process
LBOCMBFH_01000 UTP--glucose-1-phosphate uridylyltransferase	784	Nucleoside-diphosphate-sugar pyrophosphorylase	97.15% [784/807]	GO:0005975 - carbohydrate metabolic process|GO:0009058 - biosynthetic process|GO:0016779 - nucleotidyltransferase activity|GO:0016868 - intramolecular transferase activity phosphotransferases|GO:0046872 - metal ion binding
LBOCMBFH_01220 Beta-phosphoglucomutase	195	Beta-phosphoglucomutase	88.24% [195/221]	GO:0000287 - magnesium ion binding|GO:0005975 - carbohydrate metabolic process|GO:0008801 - beta-phosphoglucomutase activity|GO:0016787 - hydrolase activity
LBOCMBFH_01222 Carbohydrate diacid regulator	351	Sugar diacid utilization regulator	94.10% [351/373]
LBOCMBFH_01369 PTS system fructose-specific EIIABC component	612	PTS system fructose-specific transporter subunit IIABC	97.45% [612/628]	GO:0005351 - carbohydrate:proton symporter activity|GO:0005886 - plasma membrane|GO:0009401 - phosphoenolpyruvate-dependent sugar phosphotransferase system|GO:0016021 - integral component of membrane|GO:0022877 - protein-N(PI)-phosphohistidine-fructose phosphotransferase system transporter activity
LBOCMBFH_01456 Peptidoglycan-N-acetylmuramic acid deacetylase PdaA	255	Polysaccharide deacetylase	96.96% [255/263]	GO:0005975 - carbohydrate metabolic process|GO:0016810 - hydrolase activity acting on carbon-nitrogen (but not peptide) bonds
LBOCMBFH_01535 UDP-N-acetylglucosamine--N-acetylmuramyl-(pentapeptide) pyrophosphoryl-undecaprenol N-acetylglucosamine transferase	362	UDP-N-acetylglucosamine--N-acetylmuramyl-(pentapeptide) pyrophosphoryl-undecaprenol N-acetylglucosamine transferase	98.10% [362/369]	GO:0005886 - plasma membrane|GO:0005975 - carbohydrate metabolic process|GO:0007049 - cell cycle|GO:0008360 - regulation of cell shape|GO:0009252 - peptidoglycan biosynthetic process|GO:0030259 - lipid glycosylation|GO:0050511 - undecaprenyldiphospho-muramoylpentapeptide beta-N-acetylglucosaminyltransferase activity|GO:0051301 - cell division|GO:0051991 - UDP-N-acetyl-D-glucosamine:N-acetylmuramo…
LBOCMBFH_01650 Pullulanase	696	Type I pullulanase	97.07% [696/717]	GO:0004553 - hydrolase activity hydrolyzing O-glycosyl compounds|GO:0005975 - carbohydrate metabolic process
LBOCMBFH_01704 hypothetical protein	653	Uncharacterized protein	93.42% [653/699]	GO:0005975 - carbohydrate metabolic process
LBOCMBFH_01717 Glycogen phosphorylase	788	Alpha-14 glucan phosphorylase	97.52% [788/808]	GO:0005975 - carbohydrate metabolic process|GO:0008184 - glycogen phosphorylase activity|GO:0030170 - pyridoxal phosphate binding|GO:0102250 - linear malto-oligosaccharide phosphorylase activity|GO:0102499 - SHG alpha-glucan phosphorylase activity
LBOCMBFH_01784 3-hexulose-6-phosphate isomerase	182	6-phospho 3-hexuloisomerase	96.81% [182/188]	GO:0016853 - isomerase activity|GO:0097367 - carbohydrate derivative binding|GO:1901135 - carbohydrate derivative metabolic process
LBOCMBFH_01785 3-hexulose-6-phosphate synthase	211	3-hexulose-6-phosphate synthase	98.60% [211/214]	GO:0004590 - orotidine-5'-phosphate decarboxylase activity|GO:0005975 - carbohydrate metabolic process|GO:0006207 - 'de novo' pyrimidine nucleobase biosynthetic process|GO:0006730 - one-carbon metabolic process|GO:0019647 - formaldehyde assimilation via ribulose monophosphate cycle|GO:0043801 - hexulose-6-phosphate synthase activity
LBOCMBFH_01806 hypothetical protein	319	NodB homology domain-containing protein	98.15% [319/325]	GO:0005975 - carbohydrate metabolic process|GO:0016810 - hydrolase activity acting on carbon-nitrogen (but not peptide) bonds
LBOCMBFH_01960 Oligo-16-glucosidase	535	Oligo-14-16-alpha-glucosidase	97.99% [535/546]	GO:0003824 - catalytic activity|GO:0005975 - carbohydrate metabolic process
LBOCMBFH_02220 Transaldolase	215	Probable transaldolase	98.62% [215/218]	GO:0004801 - transaldolase activity|GO:0005737 - cytoplasm|GO:0005975 - carbohydrate metabolic process|GO:0006098 - pentose-phosphate shunt|GO:0016832 - aldehyde-lyase activity
LBOCMBFH_02233 Putative sugar phosphate isomerase YwlF	147	Ribose-5-phosphate isomerase B	98.66% [147/149]	GO:0004751 - ribose-5-phosphate isomerase activity|GO:0005975 - carbohydrate metabolic process
LBOCMBFH_02376 Glutamine--fructose-6-phosphate aminotransferase [isomerizing]	596	Glutamine--fructose-6-phosphate aminotransferase [isomerizing]	97.87% [596/609]	GO:0004360 - glutamine-fructose-6-phosphate transaminase (isomerizing) activity|GO:0005737 - cytoplasm|GO:0005975 - carbohydrate metabolic process|GO:0006541 - glutamine metabolic process|GO:0097367 - carbohydrate derivative binding|GO:1901137 - carbohydrate derivative biosynthetic process
LBOCMBFH_02377 Phosphoglucosamine mutase	442	Phosphoglucosamine mutase	97.14% [442/455]	GO:0000287 - magnesium ion binding|GO:0005975 - carbohydrate metabolic process|GO:0008966 - phosphoglucosamine mutase activity
LBOCMBFH_02479 hypothetical protein	1884	Amylopullulanase	91.81% [1884/2052]	GO:0004553 - hydrolase activity hydrolyzing O-glycosyl compounds|GO:0005975 - carbohydrate metabolic process|GO:0046872 - metal ion binding|GO:2001070 - starch binding
LBOCMBFH_02565 Alpha-amylase	608	Alpha-amylase	97.59% [608/623]	GO:0004553 - hydrolase activity hydrolyzing O-glycosyl compounds|GO:0005975 - carbohydrate metabolic process|GO:0008477 - purine nucleosidase activity|GO:0016021 - integral component of membrane|GO:2001070 - starch binding
LBOCMBFH_02582 Pseudaminic acid synthase	342	Pseudaminic acid synthase	95.80% [342/357]	GO:0003824 - catalytic activity|GO:0016051 - carbohydrate biosynthetic process
LBOCMBFH_02651 L-arabinose transport system permease protein AraQ	277	Carbohydrate ABC transporter permease	98.58% [277/281]	GO:0005886 - plasma membrane|GO:0016021 - integral component of membrane|GO:0055085 - transmembrane transport
LBOCMBFH_02811 hypothetical protein	221	Polysaccharide deacetylase family protein	98.22% [221/225]	GO:0005975 - carbohydrate metabolic process|GO:0016021 - integral component of membrane|GO:0016810 - hydrolase activity acting on carbon-nitrogen (but not peptide) bonds

## Sheet: LAT_38
Table S8. Genes related to the carbohydrate metabolism of Anoxybacillus flavithermus strains and their corresponding locus tag, annotated with GO FEAT
Locus tag	Length	Product	Completeness	Gene onthology
ILCLCDJK_00144 UDP-N-acetylglucosamine--N-acetylmuramyl-(pentapeptide) pyrophosphoryl-undecaprenol N-acetylglucosamine transferase	362	UDP-N-acetylglucosamine--N-acetylmuramyl-(pentapeptide) pyrophosphoryl-undecaprenol N-acetylglucosamine transferase	98.10% [362/369]	GO:0005886 - plasma membrane|GO:0005975 - carbohydrate metabolic process|GO:0007049 - cell cycle|GO:0008360 - regulation of cell shape|GO:0009252 - peptidoglycan biosynthetic process|GO:0030259 - lipid glycosylation|GO:0050511 - undecaprenyldiphospho-muramoylpentapeptide beta-N-acetylglucosaminyltransferase activity|GO:0051301 - cell division|GO:0051991 - UDP-N-acetyl-D-glucosamine:N-acetylmuramo…
ILCLCDJK_00192 Ribulose-phosphate 3-epimerase	218	Ribulose-phosphate 3-epimerase	98.64% [218/221]	GO:0004750 - ribulose-phosphate 3-epimerase activity|GO:0005975 - carbohydrate metabolic process|GO:0006098 - pentose-phosphate shunt|GO:0046872 - metal ion binding
ILCLCDJK_00208 PTS system fructose-specific EIIABC component	612	PTS system fructose-specific transporter subunit IIABC	97.45% [612/628]	GO:0005351 - carbohydrate:proton symporter activity|GO:0005886 - plasma membrane|GO:0009401 - phosphoenolpyruvate-dependent sugar phosphotransferase system|GO:0016021 - integral component of membrane|GO:0022877 - protein-N(PI)-phosphohistidine-fructose phosphotransferase system transporter activity
ILCLCDJK_00428 hypothetical protein	319	NodB homology domain-containing protein	98.15% [319/325]	GO:0005975 - carbohydrate metabolic process|GO:0016810 - hydrolase activity acting on carbon-nitrogen (but not peptide) bonds
ILCLCDJK_00454 Peptidoglycan-N-acetylmuramic acid deacetylase PdaC	233	Chitooligosaccharide deacetylase	98.31% [233/237]	GO:0005975 - carbohydrate metabolic process|GO:0016810 - hydrolase activity acting on carbon-nitrogen (but not peptide) bonds
ILCLCDJK_00556 hypothetical protein	760	Alpha-glucosidase	96.57% [760/787]	GO:0004553 - hydrolase activity hydrolyzing O-glycosyl compounds|GO:0005975 - carbohydrate metabolic process|GO:0030246 - carbohydrate binding
ILCLCDJK_00557 Beta/alpha-amylase	504	Alpha-amylase	98.44% [504/512]	GO:0004556 - alpha-amylase activity|GO:0005509 - calcium ion binding|GO:0005975 - carbohydrate metabolic process|GO:0016021 - integral component of membrane|GO:0103025 - alpha-amylase activity (releasing maltohexaose)
ILCLCDJK_00560 Cyclodextrin-binding protein	426	Maltodextrin-binding protein	97.48% [426/437]	GO:0005886 - plasma membrane|GO:0015144 - carbohydrate transmembrane transporter activity
ILCLCDJK_00561 Neopullulanase	581	Cyclomaltodextrinase	97.48% [581/596]	GO:0004556 - alpha-amylase activity|GO:0005509 - calcium ion binding|GO:0005975 - carbohydrate metabolic process
ILCLCDJK_00765 Carbohydrate diacid regulator	354	Sugar diacid utilization regulator	94.91% [354/373]
ILCLCDJK_00768 Kojibiose phosphorylase	772	Family 65 glycosyl hydrolase	97.47% [772/792]	GO:0005975 - carbohydrate metabolic process|GO:0016787 - hydrolase activity|GO:0030246 - carbohydrate binding
ILCLCDJK_00769 Beta-phosphoglucomutase	225	Beta-phosphoglucomutase	96.98% [225/232]	GO:0000287 - magnesium ion binding|GO:0005975 - carbohydrate metabolic process|GO:0008801 - beta-phosphoglucomutase activity|GO:0016787 - hydrolase activity
ILCLCDJK_00772 L-arabinose transport system permease protein AraQ	266	Carbohydrate ABC transporter membrane protein 2 CUT1 family (TC 3.A.1.1.-)	96.73% [266/275]	GO:0005886 - plasma membrane|GO:0016021 - integral component of membrane|GO:0055085 - transmembrane transport
ILCLCDJK_00863 3-hexulose-6-phosphate isomerase	182	6-phospho 3-hexuloisomerase	96.81% [182/188]	GO:0016853 - isomerase activity|GO:0097367 - carbohydrate derivative binding|GO:1901135 - carbohydrate derivative metabolic process
ILCLCDJK_00864 3-hexulose-6-phosphate synthase	211	3-hexulose-6-phosphate synthase	98.60% [211/214]	GO:0004590 - orotidine-5'-phosphate decarboxylase activity|GO:0005975 - carbohydrate metabolic process|GO:0006207 - 'de novo' pyrimidine nucleobase biosynthetic process|GO:0043801 - hexulose-6-phosphate synthase activity
ILCLCDJK_00909 Peptidoglycan-N-acetylmuramic acid deacetylase PdaA	255	Polysaccharide deacetylase	96.96% [255/263]	GO:0005975 - carbohydrate metabolic process|GO:0016810 - hydrolase activity acting on carbon-nitrogen (but not peptide) bonds
ILCLCDJK_01086 hypothetical protein	221	Polysaccharide deacetylase family protein	98.22% [221/225]	GO:0005975 - carbohydrate metabolic process|GO:0016021 - integral component of membrane|GO:0016810 - hydrolase activity acting on carbon-nitrogen (but not peptide) bonds
ILCLCDJK_01169 Glycogen phosphorylase	788	Alpha-14 glucan phosphorylase	97.52% [788/808]	GO:0005975 - carbohydrate metabolic process|GO:0008184 - glycogen phosphorylase activity|GO:0030170 - pyridoxal phosphate binding|GO:0102250 - linear malto-oligosaccharide phosphorylase activity|GO:0102499 - SHG alpha-glucan phosphorylase activity
ILCLCDJK_01209 Phosphoglucosamine mutase	442	Phosphoglucosamine mutase	97.14% [442/455]	GO:0000287 - magnesium ion binding|GO:0005975 - carbohydrate metabolic process|GO:0008966 - phosphoglucosamine mutase activity
ILCLCDJK_01210 Glutamine--fructose-6-phosphate aminotransferase [isomerizing]	596	Glutamine--fructose-6-phosphate aminotransferase [isomerizing]	97.87% [596/609]	GO:0004360 - glutamine-fructose-6-phosphate transaminase (isomerizing) activity|GO:0005737 - cytoplasm|GO:0005975 - carbohydrate metabolic process|GO:0097367 - carbohydrate derivative binding|GO:1901137 - carbohydrate derivative biosynthetic process
ILCLCDJK_01423 L-arabinose transport system permease protein AraQ	277	Carbohydrate ABC transporter permease	98.58% [277/281]	GO:0005886 - plasma membrane|GO:0016021 - integral component of membrane|GO:0055085 - transmembrane transport
ILCLCDJK_01515 hypothetical protein	1884	Amylopullulanase	91.81% [1884/2052]	GO:0004553 - hydrolase activity hydrolyzing O-glycosyl compounds|GO:0005975 - carbohydrate metabolic process|GO:2001070 - starch binding
ILCLCDJK_02050 Glucose-1-phosphate adenylyltransferase	784	Nucleoside-diphosphate-sugar pyrophosphorylase	97.15% [784/807]	GO:0005975 - carbohydrate metabolic process|GO:0009058 - biosynthetic process|GO:0016779 - nucleotidyltransferase activity|GO:0016868 - intramolecular transferase activity phosphotransferases
ILCLCDJK_02270 Glycerol-3-phosphate dehydrogenase [NAD(P)+]	336	Glycerol-3-phosphate dehydrogenase [NAD(P)+]	97.67% [336/344]	GO:0004367 - glycerol-3-phosphate dehydrogenase|GO:0005975 - carbohydrate metabolic process|GO:0006650 - glycerophospholipid metabolic process|GO:0008654 - phospholipid biosynthetic process|GO:0009331 - glycerol-3-phosphate dehydrogenase complex|GO:0046167 - glycerol-3-phosphate biosynthetic process|GO:0046168 - glycerol-3-phosphate catabolic process|GO:0051287 - NAD binding
ILCLCDJK_02411 Central glycolytic genes regulator	343	DeoR family transcriptional regulator	98.56% [343/348]	GO:0030246 - carbohydrate binding
ILCLCDJK_02435 HPr kinase/phosphorylase	310	HPr kinase/phosphorylase	98.10% [310/316]	GO:0000155 - phosphorelay sensor kinase activity|GO:0000287 - magnesium ion binding|GO:0004674 - protein serine/threonine kinase activity|GO:0004712 - protein serine/threonine/tyrosine kinase activity|GO:0005524 - ATP binding|GO:0005975 - carbohydrate metabolic process|GO:0006109 - regulation of carbohydrate metabolic process
ILCLCDJK_02472 Translational regulator CsrA	80	Translational regulator CsrA	96.39% [80/83]	GO:0005737 - cytoplasm|GO:0006109 - regulation of carbohydrate metabolic process|GO:0006402 - mRNA catabolic process|GO:0044781 - bacterial-type flagellum organization|GO:0045947 - negative regulation of translational initiation|GO:0048027 - mRNA 5'-UTR binding|GO:1902208 - regulation of bacterial-type flagellum assembly
ILCLCDJK_02529 Pullulanase	696	Type I pullulanase	97.07% [696/717]	GO:0004553 - hydrolase activity hydrolyzing O-glycosyl compounds|GO:0005975 - carbohydrate metabolic process
ILCLCDJK_02604 Malate dehydrogenase	309	Malate dehydrogenase	98.10% [309/315]	GO:0005975 - carbohydrate metabolic process|GO:0006099 - tricarboxylic acid cycle|GO:0019752 - carboxylic acid metabolic process|GO:0030060 - L-malate dehydrogenase activity
ILCLCDJK_02679 Beta-phosphoglucomutase	219	Beta-phosphoglucomutase	97.77% [219/224]	GO:0000287 - magnesium ion binding|GO:0005975 - carbohydrate metabolic process|GO:0008801 - beta-phosphoglucomutase activity|GO:0016787 - hydrolase activity
ILCLCDJK_02681 Formate acetyltransferase	751	Pyruvate-formate lyase	98.17% [751/765]	GO:0005737 - cytoplasm|GO:0005975 - carbohydrate metabolic process|GO:0008861 - formate C-acetyltransferase activity|GO:0016829 - lyase activity
ILCLCDJK_02688 Deoxyribonucleoside regulator	313	RNA polymerase subunit sigma-70	98.43% [313/318]	GO:0003677 - DNA binding|GO:0006355 - regulation of transcription DNA-templated|GO:0030246 - carbohydrate binding
ILCLCDJK_02690 Deoxyribose-phosphate aldolase	221	Deoxyribose-phosphate aldolase	98.66% [221/224]	GO:0004139 - deoxyribose-phosphate aldolase activity|GO:0005737 - cytoplasm|GO:0009264 - deoxyribonucleotide catabolic process|GO:0016052 - carbohydrate catabolic process|GO:0046386 - deoxyribose phosphate catabolic process
ILCLCDJK_02701 Oligo-16-glucosidase	535	Oligo-14-16-alpha-glucosidase	97.99% [535/546]	GO:0003824 - catalytic activity|GO:0005975 - carbohydrate metabolic process
ILCLCDJK_02736 Transaldolase	215	Probable transaldolase	98.62% [215/218]	GO:0004801 - sedoheptulose-7-phosphate:D-glyceraldehyde-3-phosphate glyceronetransferase activity|GO:0005737 - cytoplasm|GO:0005975 - carbohydrate metabolic process|GO:0006098 - pentose-phosphate shunt|GO:0016832 - aldehyde-lyase activity
ILCLCDJK_02749 Putative sugar phosphate isomerase YwlF	147	Ribose-5-phosphate isomerase B	98.66% [147/149]	GO:0004751 - ribose-5-phosphate isomerase activity|GO:0005975 - carbohydrate metabolic process
ILCLCDJK_02797 L-arabinose transport system permease protein AraQ	277	Carbohydrate ABC transporter permease	98.58% [277/281]	GO:0005886 - plasma membrane|GO:0016021 - integral component of membrane|GO:0055085 - transmembrane transport
ILCLCDJK_02820 Phosphoglucomutase	558	Phosphomannomutase	94.90% [558/588]	GO:0000287 - magnesium ion binding|GO:0005975 - carbohydrate metabolic process|GO:0016868 - intramolecular transferase activity phosphotransferases
ILCLCDJK_02829 Oligo-16-glucosidase	552	Glucohydrolase	98.05% [552/563]	GO:0005975 - carbohydrate metabolic process|GO:0016787 - hydrolase activity
ILCLCDJK_02881 Trehalose transport system permease protein SugB	275	ABC-type sugar transport system permease component	98.57% [275/279]	GO:0005886 - plasma membrane|GO:0008643 - carbohydrate transport|GO:0016021 - integral component of membrane|GO:0055085 - transmembrane transport
ILCLCDJK_02882 Oligo-16-glucosidase	556	Glucohydrolase	97.54% [556/570]	GO:0005975 - carbohydrate metabolic process|GO:0016787 - hydrolase activity
ILCLCDJK_03020 hypothetical protein	240	5-oxoprolinase subunit A	93.75% [240/256]	GO:0005524 - ATP binding|GO:0005975 - carbohydrate metabolic process|GO:0017168 - 5-oxoprolinase (ATP-hydrolyzing) activity
ILCLCDJK_03023 Putative mannose-6-phosphate isomerase YvyI	317	Mannose-6-phosphate isomerase	97.84% [317/324]	GO:0004476 - mannose-6-phosphate isomerase activity|GO:0005975 - carbohydrate metabolic process|GO:0008270 - zinc ion binding
ILCLCDJK_03026 PTS system mannose-specific EIIBCA component	468	EIIBCA-Man	98.32% [468/476]	GO:0005351 - carbohydrate:proton symporter activity|GO:0005886 - plasma membrane|GO:0009401 - phosphoenolpyruvate-dependent sugar phosphotransferase system|GO:0016021 - integral component of membrane|GO:0022877 - protein-N(PI)-phosphohistidine-fructose phosphotransferase system transporter activity
ILCLCDJK_03028 Phosphoglucomutase	559	Phosphoglucomutase	94.91% [559/589]	GO:0000287 - magnesium ion binding|GO:0005975 - carbohydrate metabolic process|GO:0016868 - intramolecular transferase activity phosphotransferases
ILCLCDJK_03146 Beta-phosphoglucomutase	219	Beta-phosphoglucomutase	97.77% [219/224]	GO:0000287 - magnesium ion binding|GO:0005975 - carbohydrate metabolic process|GO:0008801 - beta-phosphoglucomutase activity|GO:0016787 - hydrolase activity
ILCLCDJK_03148 Formate acetyltransferase	751	Pyruvate-formate lyase	98.17% [751/765]	GO:0005737 - cytoplasm|GO:0005975 - carbohydrate metabolic process|GO:0008861 - formate C-acetyltransferase activity|GO:0016829 - lyase activity
ILCLCDJK_03155 Deoxyribonucleoside regulator	313	RNA polymerase subunit sigma-70	98.43% [313/318]	GO:0003677 - DNA binding|GO:0006355 - regulation of transcription DNA-templated|GO:0030246 - carbohydrate binding
ILCLCDJK_03157 Deoxyribose-phosphate aldolase	221	Deoxyribose-phosphate aldolase	98.66% [221/224]	GO:0004139 - deoxyribose-phosphate aldolase activity|GO:0005737 - cytoplasm|GO:0009264 - deoxyribonucleotide catabolic process|GO:0016052 - carbohydrate catabolic process|GO:0046386 - deoxyribose phosphate catabolic process
ILCLCDJK_03168 Oligo-16-glucosidase	535	Oligo-14-16-alpha-glucosidase	97.99% [535/546]	GO:0003824 - catalytic activity|GO:0005975 - carbohydrate metabolic process
ILCLCDJK_03203 Transaldolase	215	Probable transaldolase	98.62% [215/218]	GO:0004801 - sedoheptulose-7-phosphate:D-glyceraldehyde-3-phosphate glyceronetransferase activity|GO:0005737 - cytoplasm|GO:0005975 - carbohydrate metabolic process|GO:0006098 - pentose-phosphate shunt|GO:0016832 - aldehyde-lyase activity
ILCLCDJK_03216 Putative sugar phosphate isomerase YwlF	147	Ribose-5-phosphate isomerase B	98.66% [147/149]	GO:0004751 - ribose-5-phosphate isomerase activity|GO:0005975 - carbohydrate metabolic process
ILCLCDJK_03288 Carbohydrate diacid regulator	354	Sugar diacid utilization regulator	94.91% [354/373]
ILCLCDJK_03291 Kojibiose phosphorylase	772	Family 65 glycosyl hydrolase	97.47% [772/792]	GO:0005975 - carbohydrate metabolic process|GO:0016787 - hydrolase activity|GO:0030246 - carbohydrate binding
ILCLCDJK_03292 Beta-phosphoglucomutase	225	Beta-phosphoglucomutase	96.98% [225/232]	GO:0000287 - magnesium ion binding|GO:0005975 - carbohydrate metabolic process|GO:0008801 - beta-phosphoglucomutase activity|GO:0016787 - hydrolase activity
ILCLCDJK_03295 L-arabinose transport system permease protein AraQ	266	Carbohydrate ABC transporter membrane protein 2 CUT1 family (TC 3.A.1.1.-)	96.73% [266/275]	GO:0005886 - plasma membrane|GO:0016021 - integral component of membrane|GO:0055085 - transmembrane transport
ILCLCDJK_03344 hypothetical protein	34	Beta-galactosidase	23.94% [34/142]	GO:0004565 - beta-galactosidase activity|GO:0005975 - carbohydrate metabolic process|GO:0009341 - beta-galactosidase complex
